# Supplementary material for: SIPA1L2 controls trafficking and local signaling of TrkB-containing amphisomes at presynaptic terminals
Source: Nat Commun. 2019 Nov 29;10:5448. doi: 10.1038/s41467-019-13224-z (PMC6884526; doi:10.1038/s41467-019-13224-z)
Supplement: Supplementary file 7 — Source data [file 41467_2019_13224_MOESM7_ESM.xlsx]

## Sheet: Figure 1
	a																																		b
																																				wt	ko
	time (min)	wt																			ko															132.111	140.514
	-15	98.392	114.09	107.107	98.912	106.967	98.104	105.537	96.647	115.865	108.695	96.103	107.373	95.189	103.481	110.301	111.217	100.146	106.692	87.425	107.799	105.801	109.397	103.047	109.904	102.418	91.246	107.13	117.319	107.193	102.674	103.485				144.585	135.521
	-13.5	93.288	105.87	111.768	95.471	103.537	109.669	101.239	96.22	110.007	102.333	103.638	103.406	89.759	104.045	96.687	104.577	104.133	104.99	97.138	103.289	101.51	110.932	104.677	114.924	95.306	98.219	103.897	110.182	101.083	98.844	95.867				131.527	167.709
	-12	101.822	100.878	98.535	98.086	102.97	93.986	98.205	105.842	99.069	110.519	90.489	102.478	102.955	91.302	102.66	98.727	101.855	103.752	102.914	101.732	107.302	99.57	101.418	109.59	95.763	98.794	102.235	106.018	107.193	103.555	105.794				159.338	122.976
	-10.5	111.026	98.554	101.947	113.436	102.715	106.679	99.216	99.256	99.885	113.429	99.095	102.689	108.316	102.879	95.714	101.02	102.424	93.23	90.4	102.929	100.352	97.267	102.613	100.726	90.53	95.916	98.91	98.918	97.506	107.655	103.606				106.76	114.09
	-9	100.643	104.02	94.957	95.402	99.512	90.037	112.566	104.131	109.006	97.056	103.195	95.978	104.88	98.97	101.41	97.7	96.079	94.932	97.313	102.929	100.952	92.507	102.45	109.002	95.306	105.223	96.232	112.598	97.804	98.099	95.786				134.822	115.191
	-7.5	96.451	104.192	102.696	98.706	97.585	115.706	110.139	94.338	99.588	100.952	100.462	93.952	103.505	100.06	107.661	102.284	97.462	96.015	98.276	97.661	97.82	103.716	103.265	92.646	103.637	99.114	97.063	94.569	101.133	99.217	100.932				151.627	105.762
	-6	102.308	96.876	92.793	100.289	92.739	97.54	92.035	105.884	100.441	97.598	96.805	95.809	101.787	99.158	99.743	105.051	103.645	100.503	98.626	99.178	96.362	97.113	99.571	103.824	110.343	100.138	99.557	91.892	102.076	104.673	98.298				125.165	111.932
	-4.5	103.429	101.739	95.872	96.297	103.537	97.597	98.862	99.042	92.136	95.132	106.519	101	97.32	98.143	99.743	99.992	103.726	100.193	88.037	98.819	95.504	94.503	96.04	90.018	104.196	103.943	100.48	96.353	92.142	97.116	99.838				155.299	119.141
	-3	90.193	97.263	98.286	102.354	103.792	77.118	95.828	100.795	93.397	92.716	99.945	100.241	100.825	99.12	100.299	99.992	98.438	104.371	108.427	99.417	97.434	101.643	98.267	94.215	104.196	101.449	99.557	93.454	98.997	93.897	98.42				131.12	111.209
	-1.5	103.01	94.121	98.868	101.459	96.31	95.622	99.924	96.177	98.662	90.102	99.058	101.169	92.371	101.301	96.617	94.538	96.974	103.985	114.553	96.424	99.236	102.257	96.529	91.979	106.482	102.376	100.573	96.576	107.441	96.405	99.554				142.05	109.751
	0	97.831	96.488	104.278	98.499	97.302	116.044	91.985	98.315	97.809	100.163	100.794	103.279	98.282	105.022	99.465	96.119	95.265	98.027	104.314	97.621	103.527	100.491	95.171	93.077	94.239	94.828	101.496	99.439	94.625	100.539	101.904				153.879	113.62
	1.5	426.867	600.663	475.533	1025.61	265.858	588.063	602.933	414.044	486.93	414.213	894.848	501.245	498.763	883.852	301.243	623.508	811.097	401.779	467.752	509.459	538.613	823.2	606.768	433.967	277.383	470.72	571.02	405.71	748.46	483.447	1205.75				153.333
	3	294.506	314.942	310.087	561.605	220.169	325.341	408.748	309.571	306.292	334.27	566.722	362.259	330.515	586.002	272.696	575.844	534.25	317.988	228.144	336.965	343.359	346.077	378.673	312.924	236.893	274.826	452.623	315.639	334.542	424.215	672.123				141.295
	4.5	296.514	275.65	330.31	483.962	207.471	279.025	334.867	262.316	288.643	306.801	527.091	340.86	335.395	442.114	278.739	459.647	410.43	306.77	184.213	339.879	313.841	302.856	341.3	280.408	208.393	247.833	373.291	320.025	270.366	399.986	535.211				141.031
	6	303.459	263.126	297.021	467.924	208.86	266.952	324.956	259.194	314.189	295.655	510.582	349.344	341.375	350.436	264.569	428.82	417.101	307.466	176.774	332.854	331.174	283.74	351.893	284.056	211.339	240.893	358.33	301.624	293.413	382.366	468.152				143.783
	7.5	329.814	277.759	304.261	469.714	215.067	313.099	342.705	261.675	327.315	320.462	516.122	384.755	342.337	364.682	267.278	474.745	428.978	312.959	171.349	348.579	328.728	276.831	332.283	286.135	216.115	259.315	362.763	312.553	299.076	364.034	463.574				134.117
	9	292.415	288.475	305.01	456.016	199.677	288.616	336.637	231.911	297.134	329.141	525.725	376.271	330.103	321.08	254.289	412.853	419.948	310.019	160.76	329.382	321.177	291.494	342.278	286.958	212.101	254.486	374.677	312.591	339.36	354.037	483.185				140.039
	10.5	290.49	270.701	312.999	433.095	209.54	271.917	362.68	239.822	313.188	312.867	515.199	363.272	318.9	288.866	242.759	487.55	395.786	303.443	142.907	317.289	317.187	308.153	349.394	279.623	211.085	238.366	350.48	311.661	332.009	348.582	398.379				157.459
	12	275.765	270.485	286.285	417.126	194.008	273.553	345.386	227.078	280.82	296.691	431.247	342.97	318.694	272.403	229.284	430.48	375.366	298.337	162.072	302.203	303.587	313.373	312.402	279.623	208.139	232.897	350.018	295.528	298.083	323.54	355.632
	13.5	268.821	255.724	252.413	396.476	184.457	237.73	339.115	224.341	279.189	287.567	373.075	326.383	318.351	233.611	220.046	418.07	356.248	270.251	137.481	290.749	267.29	285.583	305.448	270.328	195.54	222.407	332.01	275.677	258.295	291.315	334.684
	15	220.964	238.165	260.32	365.708	175.699	220.354	284.248	199.923	258.5	269.468	334.552	283.544	269.828	217.185	227.2	413.406	351.529	240.774	145.27	277.937	247.597	268.847	300.071	248.206	172.17	207.439	319.819	258.169	231.174	277.185	302.229
	16.5	212.095	228.18	233.023	328.813	178.958	213.246	287.383	225.154	233.881	255.067	279.409	274.132	270.584	201.248	210.252	347.008	320.534	236.828	153.496	270.275	227.947	255.719	273.182	232.673	170.9	186.491	286.941	246.534	207.381	251.669	282.618
	18	198.541	217.206	206.641	321.792	162.349	213.979	243.59	212.025	253.309	226.562	254.774	247.499	252.027	188.656	211.363	327.326	328.018	211.219	154.896	249.601	225.845	239.137	252.051	220.043	161.197	179.646	296.546	236.46	198.142	227.508	267.585
	19.5	189.589	214.624	212.716	293.158	156.652	183.572	245.967	187.778	223.796	214.282	258.319	234.753	255.12	180.612	194.416	275.551	283.192	192.727	173.361	237.747	208.212	229.387	248.846	216.395	155.507	159.369	264.038	221.999	186.122	221.104	259.806
	21	175.616	199.69	195.905	296.531	161.244	165.294	235.954	191.541	204.219	207.329	222.308	230.406	237.388	187.679	214.35	253.498	272.21	187.311	174.499	227.411	203.235	213.189	243.305	212.944	144.534	153.421	234.115	215.271	179.913	212.633	227.553
	22.5	168.254	192.116	194.657	275.606	155.008	171.612	214.817	171.228	211.153	195.591	222.604	219.474	239.725	177.379	199.347	260.928	255.695	177.099	155.421	210.369	199.888	217.411	230.051	192.626	144.838	149.359	230.606	202	168.587	194.029	226.094
	24	174.11	190.394	189.497	253.579	152.486	158.129	203.034	144.928	199.881	179.169	202.216	204.406	239.175	180.875	187.747	226.939	223.723	166.035	176.862	195.682	190.235	201.29	219.458	177.956	138.183	144.945	216.476	197.13	169.581	190.742	211.062
	25.5	141.313	177.784	182.423	252.684	153.733	156.38	197.32	169.56	195.543	176.505	211.634	203.225	222.474	182.228	191.22	233.499	221.608	155.899	176.249	189.974	180.367	201.52	213.483	173.093	133.154	138.261	204.747	195.309	157.163	179.391	200.162
	27	140.225	179.678	183.422	243.805	153.223	154.462	201.416	162.333	197.842	171.475	202.401	198.793	215.739	173.921	166.493	221.564	202.083	148.781	183.075	183.19	173.074	194.995	201.532	166.229	141.892	137.365	210.473	185.83	149.662	173.766	190.559
	28.5	142.233	174.815	190.579	229.006	137.407	177.141	190.088	156.261	197.175	166.642	200.702	195.374	209.141	169.599	187.192	224.567	196.062	147.234	177.037	181.434	167.754	191.54	191.808	166.935	149.614	135.83	193.203	169.362	142.311	167.937	186.102
	30	121.066	168.532	165.113	234.788	133.127	169.412	178.154	147.494	194.431	166.1	187.184	194.108	202.955	170.764	175.731	214.608	176.619	143.675	177.649	177.762	165.094	189.698	179.369	155.325	144.33	130.329	194.126	167.243	142.112	161.262	183.023
	31.5	150.014	169.823	155.293	219.301	131.795	152.601	175.019	153.053	176.152	157.962	185.448	188.579	210.584	158.698	162.187	201.407	179.71	180.967	182.2	164.472	161.318	187.932	168.939	147.323	141.181	128.634	190.155	170.217	135.158	155.501	159.319
	33	127.424	162.593	161.285	211.041	131.767	147.975	177.8	145.056	187.424	156.532	185.3	180.728	186.873	158.999	171.286	188.681	189.636	154.352	175.724	163.514	165.866	185.936	167.147	145.754	127.21	125.628	177.41	165.533	132.674	152.079	156.078
	34.5	137.213	159.924	166.278	197.618	127.317	133.871	174.463	155.534	179.23	153.129	177.138	176.17	184.536	161.479	180.038	186.467	184.429	168.975	169.773	160.161	162.391	184.4	157.912	144.97	127.769	130.105	190.432	153.229	131.681	143.811	152.391
	36	137.213	156.524	158.955	198.651	121.648	136.861	173.198	140.267	177.598	153.672	174.737	174.313	183.849	158.284	161.77	187.179	165.555	157.756	167.848	152.059	158.186	182.251	151.828	132.3	127.261	115.105	178.334	153.043	136.251	145.065	148.987
	37.5	139.305	150.628	156.375	197.756	120.713	147.354	154.336	147.237	175.93	144.252	172.742	172.034	181.375	158.66	167.952	177.219	162.463	131.838	182.113	155.332	150.721	189.314	152.262	136.223	127.058	113.89	174.732	151.927	128.85	143.879	135.535
	39	122.237	152.565	144.89	188.601	125.787	143.01	155.853	142.833	163.286	148.148	169.455	168.784	179.725	160.352	171.633	167.576	161.65	194.816	184.475	145.833	152.308	185.245	148.351	130.143	124.314	120.223	171.777	152.411	123.485	142.523	140.113
	40.5	128.679	154.243	142.144	178.896	124.681	141.713	146.852	143.346	166.735	144.351	171.487	168.362	181.1	155.616	143.502	167.971	167.67	145.377	163.035	144.796	152.694	187.087	134.391	132.536	120.555	119.679	176.856	148.099	121.498	135.001	134.4
	42	128.345	148.563	139.314	176.624	125.56	133.984	153.628	151.215	164.25	146.669	161.108	158.823	158.9	152.609	136.278	169.157	158.152	152.882	189.201	144.556	150.378	172.501	135.857	127.79	126.753	119.519	159.956	146.128	114.743	134.052	128.16
	43.5	125.918	146.023	145.389	174.215	115.271	143.744	140.784	153.481	148.27	137.94	156.787	168.193	164.742	145.091	143.641	169.868	161.975	146.46	188.763	152.019	153.981	188.085	132.924	133.124	127.718	113.698	138.807	140.85	111.812	127.037	128.201
	45	147.956	150.456	149.717	175.867	122.64	137.482	163.489	148.007	154.425	136.016	155.937	159.541	159.038	145.655	158.366	167.892	148.064	153.424	168.461	148.068	146.902	195.609	136.183	128.064	133.713	115.169	150.997	139.4	124.876	127.512	111.791
	46.5	136.251	153.211	162.117	171.531	117.624	150.118	151.96	133.98	161.729	132.169	154.127	164.268	165.361	148.549	150.309	168.682	145.298	149.246	158.659	147.31	144.328	176.033	129.719	127.515	127.464	113.57	142.224	138.434	131.333	125.14	110.697
	48	135.632	149.165	133.572	168.02	115.838	166.253	145.082	127.395	152.312	138.482	151.505	160.976	158.9	151.293	130.583	152.083	149.365	161.161	163.56	135.018	140.939	190.849	136.781	119.318	131.02	110.532	141.67	128.806	123.634	117.854	116.248
	49.5	132.848	145.023	133.884	166.282	113.025	141.741	129.937	128.261	159.699	130.234	146.427	160.301	160.103	144.621	146.228	151.47	140.884	147.969	165.726	140.296	141.261	170.428	127.152	119.523	124.289	108.661	139.707	134.911	122.864	116.499	109.978
	51	121.819	144.56	125.832	164.992	108.639	132.461	145.942	121.408	142.153	132.022	145.226	154.349	162.543	146.782	148.85	150.581	146.274	135.861	173.536	145.155	140.338	171.35	126.677	113.983	130.004	107.142	130.403	124.828	109.279	110.908	111.548
	52.5	135.448	148.52	130.992	162.72	106.145	128.963	144.324	132.398	154.388	134.833	147.516	154.94	156.289	138.212	145.169	144.257	140.661	134.313	164.873	139.488	136.005	180.255	126.786	121.789	125.279	108.613	118.489	117.431	116.879	115.72	117.301
	54	136.117	146.454	137.483	147.439	106.145	138.497	152.111	124.701	146.491	131.232	143.453	157.641	152.371	150.804	134.681	140.542	142.288	140.812	144.745	140.286	131.757	167.434	128.959	108.806	115.322	105.159	108.7	119.81	118.617	111.992	109.846
	55.5	137.046	146.239	130.659	178.552	102.432	145.775	157.623	126.924	158.244	127.09	141.865	153.336	154.089	142.422	133.222	138.961	128.702	132.379	158.659	132.503	139.051	167.127	120.43	109.708	106.432	108.645	103.343	122.709	109.03	106.57	111.224
	57	140.97	142.624	135.902	159.76	103.112	129.245	161.82	123.674	165.993	127.188	139.095	151.648	149.553	139.378	130.583	150.423	129.596	141.663	150.958	140.525	133.602	172.885	121.951	122.22	104.4	104.423	104.174	113.267	100.834	108.265	115.721
	58.5	128.42	145.206	133.322	145.787	108.639	141.826	157.724	118.372	163.954	128.865	141.828	152.239	148.041	136.671	153.99	138.566	126.342	143.288	156.909	143.159	131.714	153.693	116.247	113.356	109.835	105.319	106.021	114.345	113.451	106.198	116.896
	60	124.956	138.492	126.498	156.112	112.21	126.989	141.846	128.678	155.871	136.608	135.365	152.999	150.447	134.792	140.724	143.151	124.959	151.954	152.533	142.481	136.176	161.216	119.778	108.766	115.068	101.033	112.394	121.594	110.372	108.604	112.804
	61.5	126.144	138.879	128.995	151.501	115.243	127.835	120.303	125.342	161.803	135.128	131.45	128.224	136.976	115.547	124.54	93.51	123.17	100.812	116.216	134.459	132.916	158.529	112.065	115.827	108.362	96.428	109.254	95.647	110.074	105.418	112.034
	63	78.864	92.615	62.334	85.49	60.739	80.955	36.258	85.913	83.831	86.896	37.858	57.274	24.055	63.9	57.651	51.379	71.103	21.586	59.683	75.192	87.781	116.613	90.934	30.28	71.276	32.238	48.301	24.125	61.295	37.816	63.614
	64.5	34.638	21.303	28.129	29.392	28.655	43.778	24.576	35.623	53.242	39.725	14.441	43.937	8.729	31.349	21.463	39.76	25.789	17.485	29.142	37.416	34.795	29.556	18.143	14.65	38.458	23.059	28.075	15.761	22.054	16.638	20.057
	66	34.303	14.03	28.379	27.671	30.894	41.07	21.694	33.677	51.945	38.566	13.186	43.262	6.392	30.296	16.253	39.048	21.477	14.623	28.879	35.481	36.039	24.643	16.514	13.218	38.204	22.548	27.337	14.312	21.061	15.723	20.178
	67.5	33.132	12.438	26.298	23.61	28.683	39.659	18.559	32.928	48.886	36.149	12.89	43.431	6.873	29.544	14.031	39.444	19.525	14.004	26.254	35.081	34.537	22.493	15.59	13.728	36.883	22.74	26.69	14.832	19.869	15.486	19.449
	69	29.032	10.006	26.798	24.917	27.266	35.203	18.458	32.886	46.012	36.149	12.964	41.194	5.979	26.65	13.614	38.297	19.199	12.998	23.016	33.126	35.203	24.413	14.341	12.826	35.613	21.62	26.505	14.349	18.677	14.91	19.408
	70.5	28.363	7.962	23.885	21.476	28.003	35.456	12.137	30.79	45.938	36.1	11.819	39.97	4.124	27.289	11.53	33.12	17.328	12.921	20.653	34.882	33.293	22.493	14.504	10.12	34.444	21.3	25.951	11.264	17.435	13.351	18.517
	d
		wt										ko
	A1	26.06	26.022	39.275	29.62	60	40.53	38.11	39.95	37.28	44.87	35.13	32.55	22.04	35.2	34.05	24.78	34.08	24.7093	41.5479	21.9512
	A2	44.113	39.14	26.737	44.96	20.42	18.4	36.71	20.58	29.49	10.26	31.039	46.7446	19.9088	24.8	44.1322	31.8386	29.123	51.52	30.41	40.73
	A3	29.827	34.839	33.988	25.42	19.58	41.07	25.17	39.47	33.22	44.87	33.83	20.7	58.05	40.21	21.82	43.39	23	26.96	29.82	39.19
	e							f
		SLR		dSLR				Obj. location recog.			Novel obj. Recognition
		wt	ko	wt	ko			wt	ko		wt	ko
		16.41	9.09	23.34	26.89			17.3	13.66		29.91	25.14
		22.46	-8.55	21.1	26.73			19.95	20.1		28.26	26.5
		22.25	1.34	35.71	17.72			24.25	55.91		23.86	28.3
		17.62	9.68	56.46	15.44			30.06	0.72		26.83	16.68
		17.55	-8.24	15.04	7.77			17.64	14.98		-22.59	13.72
		14.23	4.65	36.36	17.64			32.34	19.94		30.8	26.25
		24.15	-17.19	27.88	47.65			26.59	28.11		33.13	26.07
		27.86	5.23	44.67	5.95			6.95	25.93		15.42	21.22
		24.44	-7.99		6.14			25.96			32.13
		15.94	6.21		66.45			28.4			28.5
	g																																h
		ctrl														Fc-TrkB																		Ctrl	TrkB-Fc
	-15	107.849	112.671	100.522	92.313	96.293	104.605	106.262	107.278	110.094	102.515	113.032	106.208	97.92	100.751	120.129	111.051	97.365	99.807	104.106	95.39	104.409	104.368	106.036	98.095	105.469	107.115	101.605	107.334	91.129	109.227			109.74	121.628
	-13.5	105.415	108.66	106.367	97.13	102.277	93.076	101.349	102.156	105.233	103.098	103.235	103.165	88.587	114.32	96.14	118.897	83.479	101.475	102.403	109.775	111.315	99.011	105.14	97.61	111.347	110.155	103.147	105.791	100.082	102.706			107.957	99.878
	-12	96.071	97.903	92.925	98.913	98.842	99.839	110.405	105.173	103.476	107.369	103.235	107.086	94.759	98.85	92.214	97.625	89.938	116.34	105.241	86.4	100.147	105.666	104.436	97.61	98.531	100.427	108.312	94.646	106.234	97.956			141.934	103.547
	-10.5	95.974	114.403	93.899	110.687	87.096	105.757	100.578	104.822	112.963	96.302	107.875	102.873	102.06	102.717	85.097	99.647	99.464	97.38	101.349	94.221	118.075	97.632	98.929	107.118	89.469	110.321	102.684	109.649	86.928	92.131			161.386	141.151
	-9	90.231	103.829	97.308	94.454	90.863	100.838	104.432	98.367	97.445	96.399	104.885	95.441	83.093	94.851	89.33	97.949	89.695	104.357	101.673	102.673	98.384	104.368	101.618	99.55	97.551	94.513	94.898	106.391	110.985	99.35			131.435	117.252
	-7.5	101.327	82.68	94.191	106.138	92.525	102.606	100.578	107.208	108.395	106.593	90.549	96.904	110.564	93.54	103.748	88.081	74.114	100.869	95.754	114.001	88.832	98.037	99.121	102.267	99.755	96.337	107.772	96.875	99.832	93.081			144.11	95.069
	-6	98.894	99.909	93.801	102.749	102.831	103.682	96.628	96.543	100.08	92.225	109.319	98.016	108.081	105.143	103.994	91.882	120.213	91.464	103.7	97.009	106.833	101.69	92.846	101.394	107.265	95.066	94.05	96.275	101.432	105.682			142.706	108.45
	-4.5	100.451	90.428	94.581	95.346	111.363	97.072	103.372	96.894	85.791	105.622	85.599	100.59	124.639	103.438	111.233	102.316	118.679	83.274	96.565	98.807	93.902	96.333	97.648	100.812	95.755	97.94	103.07	103.819	108.284	96.5			128.427	111.823
	-3	98.407	102.644	107.243	102.035	111.031	95.151	86.513	99.981	96.391	92.516	94.262	94.329	95.21	99.768	105.773	92.449	77.101	102.689	95.673	93.952	91.697	100.391	98.737	106.536	99.429	89.981	97.75	100.304	94.18	94.474			121.647	132.052
	-1.5	104.734	110.848	99.451	100.162	92.636	92.307	95.183	93.877	84.913	104.651	91.271	96.319	102.511	96.425	98.288	97.463	129.336	94.801	98.916	91.794	97.428	94.872	95.343	89.071	98.367	92.91	89.964	89.845	95.33	108.531			179.291	109.657
	0	100.646	76.026	119.711	100.073	114.244	105.066	94.701	87.703	95.219	92.71	96.737	99.069	92.576	90.197	94.054	102.64	120.617	107.543	94.619	115.979	88.979	97.632	100.146	99.938	97.061	105.236	96.748	89.073	105.584	100.363			186.167	96.875
	1.5	494.762	437.648	860.577	530.512	650.781	483.364	662.139	319.588	297.37	871.768	891.881	472.348	560.801	702.699	500.273	422.934	360.396	1473.59	960.382	596.257	618.295	632.05	720.036	441.475	651.02	536.514	459.458	325.259	226.972	634.153			143.634	110.226
	3	324.033	286.053	506.606	318.771	306.165	351.705	503.083	240.094	224.462	579.172	560.21	310.022	378.885	371.867	317.809	280.015	233.16	623.414	466.367	488.909	458.193	404.892	409.803	248.681	351.918	375.565	293.174	209.524	146.897	328.379			121.317	97.761
	4.5	263.393	237.375	370.433	292.994	246.771	327.418	432.852	219.256	206.484	552.378	493.587	288.839	363.531	313.134	309.956	223.154	186.092	420.918	429.557	466.163	411.242	405.541	371.064	220.737	263.837	311.838	280.069	162.287	156.65	244.226			130.305	95.405
	6	245.191	230.356	293.385	296.562	234.361	322.883	395.376	234.341	208.182	478.404	497.609	272.63	382.272	293.272	256.088	212.074	205.629	351.751	434.422	449.17	392.726	365.693	342.121	220.737	245.551	291.277	258.175	141.111	163.302	264.995				95.216
	7.5	220.857	217.685	291.924	292.281	229.928	314.582	380.25	220.66	206.66	527.817	455.222	278.54	369.477	281.408	258.235	238.118	170.187	322.477	425.26	471.197	337.252	372.753	337.127	204.631	282.612	274.088	254.937	143.855	163.652	253.914				126.993
	9	192.24	241.477	283.645	313.598	243.004	326.726	354.143	234.341	203.673	533.351	432.327	288.839	357.66	286.979	284.863	208.029	161.468	278.64	423.233	451.778	424.467	353.763	329.315	196.189	227.102	273.591	261.182	145.741	157.55	257.777
	10.5	203.044	247.22	287.054	314.49	221.839	328.032	348.651	218.905	205.489	526.167	421.189	276.902	338.091	282.063	280.752	225.5	163.002	285.769	439.935	413.388	383.468	339.56	336.55	189.98	245.878	273.038	276.523	146.512	155.399	232.259
	12	216.671	270.283	311.016	291.211	178.624	330.569	347.399	218.905	219.133	501.703	403.038	260.634	292.179	271.575	293.391	212.154	151.78	288.955	393.882	425.435	361.719	364.07	333.221	194.249	257.959	246.287	256.71	133.053	179.007	265.312
	13.5	209.663	250.501	299.522	273.818	184.497	297.52	338.825	223.747	220.656	460.833	415.929	261.98	252.063	248.501	267.806	226.39	170.51	263.927	453.232	392.53	369.214	358.47	313.947	180.374	255.918	256.567	240.444	130.395	143.596	230.802
	15	182.993	228.988	296.21	268.288	183.943	297.596	308.863	201.856	214.156	416.856	378.492	239.51	233.021	244.306	253.388	202.529	172.851	238.293	399.558	414.916	345.334	348.731	302.422	158.737	273.224	246.287	220.17	136.053	158.45	216.872
	16.5	167.613	225.342	266.501	244.296	180.064	257.784	290.27	199.05	211.286	405.304	348.584	222.306	216.011	224.248	277.807	189.022	170.51	235.108	372.639	332.293	329.096	310.344	284.237	137.294	248.082	243.026	206.293	119.679	121.539	193.127
	18	175.498	207.84	257.735	242.155	174.746	254.94	290.077	179.545	209.647	367.832	321.461	214.64	213.828	227.787	259.708	173.007	167.442	248.152	334.046	337.148	317.193	285.429	278.282	136.906	246.122	225.947	202.516	112.649	104.533	173.118
	19.5	175.887	193.619	255.982	209.422	156.795	243.488	268.015	160.741	202.209	358.706	335.383	205.219	183.045	208.384	270.26	186.029	168.411	212.204	309.155	266.391	314.695	287.863	255.102	126.039	227.102	229.982	194.267	107.591	140.595	198.762
	21	146.297	171.741	227.442	214.238	168.208	247.408	239.692	166.494	190.029	325.02	284.127	199.074	187.335	200.65	235.289	161.441	158.158	228.282	294.885	255.872	264.438	274.31	245.754	129.435	194.041	212.682	167.209	119.25	113.736	159.567
	22.5	151.164	184.868	216.435	202.108	158.346	222.506	241.522	157.654	191.317	325.602	264.326	184.036	182.744	188.064	214.429	168.316	120.455	187.934	263.75	242.387	237.84	249.638	234.164	116.045	192.816	201.462	174.378	119.336	120.438	167.735
	24	143.377	174.02	208.643	186.767	166.546	206.058	217.437	165.512	169.357	315.506	255.766	178.008	169.723	192.325	218.724	163.463	156.382	215.692	251.264	201.389	243.277	213.28	214.186	109.544	193.959	202.899	175.072	110.934	102.633	164.886
	25.5	132.572	168.004	196.272	188.194	164.44	191.224	227.938	150.989	163.911	277.645	269.586	170.869	156.25	182.754	205.288	155.86	166.958	208.411	241.129	202.738	218.001	219.205	213.866	108.962	183.102	184.66	149.015	108.877	114.186	154.755
	27	135.882	168.095	200.071	186.856	145.049	195.989	207.418	138.43	155.185	254.055	282.89	168.821	155.799	180.46	185.716	147.044	138.055	207.501	226.859	220.809	221.602	201.594	201.38	97.027	142.122	172.39	139.225	102.704	102.733	150.069
	28.5	146.102	155.333	195.298	190.781	144.606	192.3	206.455	139.061	152.96	269.005	247.722	168.587	147.821	174.626	180.685	140.897	162.84	173.828	200.184	212.448	223.659	215.958	193.504	100.035	151.837	179.243	140.073	105.019	121.989	146.523
	30	124.007	152.051	181.174	183.289	142.389	180.771	195.761	131.133	161.276	272.112	227.405	160.278	159.487	171.021	181.237	137.824	184.154	198.249	191.671	216.943	205.364	194.29	190.43	101.491	139.02	159.069	129.512	90.102	92.78	154.312
	31.5	131.988	135.005	182.83	178.472	153.692	176.698	183.237	117.872	146.987	226.388	210.801	162.618	142.176	162.434	174.304	133.132	142.253	164.424	172.131	175.676	185.672	165.479	177.24	93.728	149.714	165.536	116.329	104.676	108.885	141.331
	33	125.077	146.946	175.817	169.464	125.546	174.7	173.892	129.098	141.482	210.37	199.353	161.682	145.488	172.594	162.831	134.669	130.547	160.935	183.158	134.32	183.982	171.079	172.821	96.639	127.918	142.378	124.578	96.618	78.025	138.861
	34.5	117.485	143.938	175.817	176.778	128.871	177.082	166.281	115.417	145.289	229.786	194.712	156.123	143.004	159.156	173.2	117.199	149.842	166.851	165.482	198.962	179.941	148.923	170.965	97.998	122.694	147.241	117.948	111.277	111.335	132.023
	36	125.953	123.063	165.882	174.28	143.83	172.317	165.414	129.87	148.685	230.756	219.773	148.867	133.821	149.782	171.421	125.691	93.571	177.772	165.807	185.656	172.153	156.065	164.113	102.267	126.449	137.956	120.492	106.819	87.678	143.484
	37.5	111.158	136.19	164.031	156.799	142.833	172.24	165.511	116.469	136.739	209.69	189.04	151.032	129.757	159.549	165.592	108.14	91.149	173.828	166.618	129.555	140.852	167.67	157.198	97.124	123.755	126.902	114.787	99.104	111.535	134.936
	39	111.645	144.667	161.011	166.788	121.89	173.777	159.73	123.345	132.932	205.419	208.222	151.442	130.133	149.127	168.966	114.125	103.582	164.727	146.915	127.307	142.91	152.088	149.706	117.985	104.49	136.906	107.31	103.133	104.683	136.392
	40.5	109.796	129.626	154.095	153.231	128.095	163.478	165.125	131.484	139.491	195.614	201.519	146.058	135.026	150.045	168.905	110.243	145.321	155.171	144.078	145.018	133.137	148.274	145.288	102.849	124.327	126.017	107.541	82.472	110.335	146.65
	42	112.716	136.645	169.973	159.831	124.882	169.704	154.624	128.396	137.5	196.293	185.018	150.271	135.026	140.147	152.831	110.971	154.444	135.149	165.482	171.271	139.897	145.433	141.574	94.796	106.612	123.641	111.01	94.56	89.679	128.287
	43.5	113.202	119.599	150.978	158.137	125.436	161.941	159.152	124.748	134.513	204.351	203.685	145.473	151.358	134.313	186.636	107.331	92.36	173.373	148.537	113.371	124.541	130.094	144.519	92.37	108.735	129.886	103.609	94.732	125.84	130.756
	45	114.468	115.223	153.219	149.396	124.882	164.554	154.239	136.676	129.302	187.945	187.905	152.846	135.553	141.72	174.734	98.434	134.987	146.677	139.051	81.185	110.874	139.346	135.747	92.467	105.959	128.892	110.316	94.217	110.085	126.197
	46.5	106.875	109.389	148.543	164.648	137.403	165.323	154.239	119.556	128.13	217.748	180.171	151.5	125.316	135.689	151.604	107.816	140.235	143.946	131.024	136.927	134.533	133.746	136.387	105.469	103.837	124.691	100.217	90.788	78.125	126.071
	48	94.708	116.864	149.615	162.329	124.882	154.486	147.013	130.08	131	204.933	195.743	147.814	129.306	144.473	140.437	118.007	137.409	152.592	128.673	131.712	135.709	113.051	143.559	95.766	107.02	114.521	104.226	94.303	101.832	130.63
	49.5	102.568	112.056	160.865	162.752	123.995	151.027	161.488	117.188	125.437	175.397	183.703	142.635	129.268	134.509	134.133	95.3	116.681	139.699	126.727	111.191	137.05	115.588	133.458	104.862	100.286	112.711	96.209	99.532	83.502	124.092
	51	114.176	109.572	138.9	162.864	120.117	149.183	139.017	121.942	128.95	202.215	192.134	148.867	130.434	134.182	128.719	97.625	93.086	158.508	127.781	98.357	108.67	127.092	136.964	103.237	99.102	122.922	105.768	93.446	86.578	132.846
	52.5	118.361	105.378	170.752	164.648	124.882	150.797	151.06	133.588	123.563	177.46	180.377	149.159	122.08	132.281	117.123	95.926	104.954	134.239	121.132	74.172	107.641	114.025	132.61	109.059	103.02	118.224	102.299	93.274	120.188	126.704
	54	112.132	108.387	138.511	163.756	140.173	147.953	143.931	122.292	120.4	190.954	176.664	140.85	119.371	130.773	126.081	102.235	93.894	155.323	115.294	100.605	108.523	112.808	132.289	106.051	99.02	111.26	98.29	94.217	101.882	131.39
	55.5	106.973	118.778	134.614	162.864	131.973	138.192	137.476	132.185	117.004	167.752	181.511	139.387	119.897	131.232	117.123	97.544	114.561	135.756	117.484	108.427	110.948	106.478	126.334	115.56	94.286	112.642	91.814	96.618	100.282	132.023
	57	104.15	104.467	138.803	163.31	138.511	141.574	143.834	136.746	124.324	180.761	194.815	140.265	119.295	131.363	117.246	94.39	114.239	134.694	112.7	99.975	111.683	107.208	130.433	116.53	95.918	102.196	89.964	97.389	98.131	122.968
	58.5	102.203	101.823	135.199	159.831	132.527	142.957	142.293	132.676	120.927	161.927	196.878	140.909	122.005	122.186	126.142	117.037	90.826	133.632	114.646	87.029	107.788	108.426	135.619	107.506	97.878	102.914	97.519	97.046	83.226	122.525
	60	110.185	107.293	136.757	152.428	131.863	138.115	141.329	119.556	116.36	173.965	180.789	146	116.134	130.117	118.964	94.39	113.27	135.907	111.727	96.919	103.894	106.721	130.112	96.736	88.898	101.422	98.675	95.846	76.224	120.499
	61.5	34.554	61.076	23.085	82.324	75.239	80.778	41.715	37.958	60.083	80.77	98.594	105.681	37.708	47.262	49.696	57.993	40.206	65.678	36.323	54.843	56.65	36.764	40.276	51.522	20.653	52.784	56.507	48.094	17.906	44.451
	63	22.387	32.179	18.02	28.363	26.483	19.753	24.663	13.331	23.776	27.376	29.702	53.953	28.224	10.881	43.131	19.007	10.415	36.555	28.053	25.533	23.88	23.454	18.185	28.914	16.735	34.102	17.499	9.173	10.003	7.915
	64.5	20.733	31.541	16.364	26.49	26.04	16.14	21.291	11.366	22.604	19.222	27.536	52.899	26.042	10.324	41.781	17.956	9.527	35.19	27.729	25.983	23.733	21.994	17.225	28.429	14.286	33.826	19.195	6.601	10.203	7.662
	66	19.078	30.538	14.221	25.152	24.156	16.217	20.906	13.962	21.082	16.455	23.308	51.729	27.547	10.095	41.168	17.713	9.688	29.806	26.594	23.735	23.733	20.127	14.727	27.653	13.959	32.057	13.645	6.087	7.252	4.052
	67.5	16.158	29.809	13.588	24.974	24.821	14.68	19.171	13.331	19.735	15.727	23.514	50.91	22.053	9.701	38.284	14.235	9.446	22.601	23.756	19.33	21.014	19.234	12.23	22.607	11.388	30.344	21.354	5.315	7.252	3.609
	69	16.839	30.629	12.37	25.42	22.162	10.991	18.401	7.297	21.667	11.844	21.142	51.729	22.053	8.653	38.959	13.912	7.508	21.387	23.27	17.172	21.528	12.985	12.806	19.6	10.531	28.188	9.713	5.915	6.702	4.844
	70.5	16.255	21.696	9.059	20.737	14.461	7.148	14.836	6.104	19.442	11.747	15.934	49.242	20.322	5.113	34.327	13.346	6.217	19.719	20.918	14.025	20.132	11.2	11.526	19.066	10.776	26.779	14.03	5.144	6.452	2.786

## Sheet: Figure 2
	b			c											d
		Pearson's coefficient
		0.53
		0.54
		0.77
		0.72
		0.54
		0.39
				h											i
	k
		TATscr												TAT SIPA1L2
	A1	32.86	41.73	32.43	27.53	48.56	29.37	40.47	33.73	48.51	27.9	27.93	28.41	43.62	27.01	51.56	22.22	27.61	43.2	20.55	50.99	34.64	30.52	39.26	35.19
	A2	41.84	43.29	52.84	44.48	38.41	55.38	28.41	36.86	30.98	27.74	33.11	44.73	37.16	40.91	35.67	60.71	61.14	43.18	42.21	17.19	24.65	26.26	22.06	12.86
	A3	37.86	24.27	31.23	46.36	21.15	34.18	31.1	29.4	20.5	44.4	39	26.9	30.58	51.97	19.85	43.43	28.96	23.98	37.2	31.8	40.7	43.2	38.7	51.9
	l						m, left
		SLR		dSLR					TATscr													TAT-SIPA1L2																m, right
		TAT scr	TAT SIPA1L2	TAT scr	TAT SIPA1L2			-15	90.226	106.597	95.663	105.559	93.297	93.165	111.189	111.998	97.531	98.303	98.013	108.464	110.578	94.385	106.602	82.351	104.355	99.071	113.518	108.317	104.936	93.865	98.348	94.764	96.885	104.478
		30.63	1.65	27.85	10.86			-13.5	89.237	103.675	106.272	107.545	96.908	107.588	96.748	110.461	103.243	103.572	100.037	108.464	96.417	85.904	93.285	86.961	107.183	91.94	104.607	95.198	109.491	102.696	101.162	97.908	100.115	103.317
		34.31	5.47	12.15	22.68			-12	97.079	104.667	110.091	94.666	99.316	102.494	108.735	108.046	101.519	99.256	100.21	86.667	102.671	97.756	102.797	89.528	102.771	91.94	111.829	104.951	101.97	98.117	101.806	97.003	102.95	103.897				TATscr	TAT-SIPA1L2
		15.59	-1.7	22.2	20.76			-10.5	94.414	102.848	96.269	102.61	101.423	98.075	91.273	112.657	97.208	97.687	96.394	89.438	99.249	100.474	90.398	93.561	97.511	98.215	95.812	95.63	99.957	97.681	100.341	103.292	99.721	102.322				142.467	122.595
		17.8	5	30.28	25.34			-9	99.592	99.87	103.604	103.452	99.767	96.173	84.855	108.485	100.656	99.368	98.013	110.861	102.081	92.972	98.008	100.581	100	95.125	90.22	102.016	91.11	98.444	99.345	103.149	104.132	99.005				129.8	144.06
		18.5	0.65	18.16	30.89			-7.5	106.368	93.197	96.875	102.55	104.884	100.96	91.745	110.022	100.872	98.023	94.254	110.112	104.56	94.603	97.68	99.795	100.226	109.102	98.899	103.829	89.362	100.951	102.217	101.767	108.149	96.683				129.842	83.563
		24.31	3.73	32.63	17.15			-6	105.302	96.506	101.179	96.411	105.185	95.927	108.452	107.826	99.579	103.74	107.727	108.09	110.932	99.713	95.778	107.705	97.964	103.017	98.141	98.305	94.66	103.677	101.748	104.721	96.806	97.761				126.725	115.126
		15.1	-5.59	16.5	-3.49			-4.5	103.703	96.947	96.754	98.397	102.175	95.375	100.523	87.512	103.782	101.162	97.088	94.682	92.758	111.675	99.583	110.01	97.229	101.59	96.103	95.198	111.557	98.335	98.993	96.145	96.019	96.02				194.462	99.492
		11.64	-4.59	35.98	26.32			-3	103.703	96.726	101.24	97.314	98.564	103.783	104.582	76.752	96.238	100.377	105.357	82.547	86.268	102.541	97.024	108.229	96.889	96.551	94.938	96.406	98.579	99.207	94.832	99.433	96.728	100.415				123.006	129.061
		8.17	1.46	-18.24	9.24			-1.5	105.911	100.145	103.907	94.726	97.209	101.205	105.998	93.442	102.165	97.631	106.166	88.315	94.765	108.739	105.683	108.491	98.077	104.585	97.21	103.656	104.088	99.752	100.282	101.577	98.46	93.284				122.287	102.781
		-1.75	-8.57	-3.636	36.207			0	104.465	98.822	88.145	96.772	101.272	105.256	95.898	72.799	97.208	100.881	96.741	112.36	99.721	111.24	113.162	112.787	97.794	108.864	98.724	96.493	94.289	107.275	100.927	100.243	100.036	102.819				143.226	128.917
		31.88	15.22	10.556	3.659			1.5	1185.2	798.406	482.436	457.802	978.564	576.36	986.357	415.931	721.084	1087.39	859.854	452.959	735.576	1408.71	443.661	610.872	580.317	521.025	609.467	436.202	513.344	889.703	625.607	941.68	654.171	669.818				152.001	153.892
		6.81	-14.67	40.217	36.875			3	973.607	537.399	432.847	362.293	992.709	436.183	367.736	362.787	548.114	849.534	660.069	338.652	389.207	1034.1	321.38	318.559	482.183	419.863	455.936	329.094	377.261	589.138	355.531	552.144	471.822	412.189				222.755	139.166
								4.5	886.807	443.43	362.342	322.092	708.304	353.328	317.616	383.649	491.966	835.186	446.349	277.453	349.319	635.577	271.72	213.839	404.525	362.578	363.735	277.395	342.3	501.051	296.979	395.491	408.65	392.371				127.051	101.726
								6	820.869	400.416	308.994	298.019	702.285	327.858	270.894	338.96	484.746	685.433	418.42	278.427	338.344	419.949	251.712	185.761	376.244	324.737	337.642	214.045	346.379	499.742	301.199	309.589	375.961	354.643				155.22	137.113
								7.5	700.035	390.214	282.381	279.303	623.133	307.175	267.779	334.458	466.209	609.324	408.647	277.603	357.344	354.053	248.497	168.054	377.262	311.236	319.935	222.589	324.608	474.777	294.869	281.432	413.534	329.104				164.785	129.27
								9	706.43	367.825	270.862	282.733	534.651	307.482	243.805	301.298	452.846	629.164	360.884	263.895	355.337	356.663	254.073	166.849	376.471	299.209	280.737	222.848	323.442	469.435	307.763	258.849	361.783	317.579
								10.5	655.797	358.064	243.885	276.234	523.967	307.175	240.596	293.611	446.057	692.719	378.405	272.434	368.673	319.039	243.118	150.4	377.885	284.139	290.93	207.226	281.277	420.595	296.51	238.41	349.259	306.385
								12	614.148	361.097	204.541	270.637	503.953	295.207	233.611	298.443	414.372	693.112	371.119	253.258	372.213	330.892	230.326	127.455	337.161	265.789	270.137	199.2	284.614	388.216	300.789	224.164	343.115	297.927
								13.5	576.992	325.583	207.209	253.244	472.353	275.445	223.606	265.173	387.538	662.455	334.921	245.843	349.319	299.466	230.719	125.307	337.5	236.22	245.441	193.072	266.71	374.589	292.642	224.45	346.502	280.017
								15	502.983	321.778	195.63	240.365	466.484	266.116	203.218	230.256	378.701	574.24	293.807	227.491	321.232	279.241	230.654	117.868	322.398	220.532	237.753	187.117	242.078	328.692	275.293	202.677	299.95	259.95
								16.5	407.808	322.329	183.869	237.477	447.524	255.621	183.963	232.122	330.205	520.268	275.824	222.846	328.666	264.996	198.247	108.02	300.396	199.188	225.23	174.861	234.768	317.572	258.648	181.475	298.847	235.655
								18	341.033	302.973	168.956	222.191	440.301	239.48	173.674	206.428	297.012	508.106	248.415	216.629	303.766	235.093	194.442	112.473	285.011	186.827	215.911	168.56	218.877	307.869	243.936	171.47	272.854	239.221
								19.5	317.582	287.587	176.412	212.441	417.428	223.523	176.128	203.903	274.488	450.884	238.296	210.562	301.641	230.417	199.887	105.662	254.864	171.33	194.536	162.346	205.952	297.839	232.332	170.851	262.85	224.959
								21	295.958	278.433	177.261	220.265	407.798	213.396	160.46	206.758	249.378	420.788	226.904	214.457	289.368	207.582	179.944	101.838	239.649	166.005	196.225	150.867	202.456	260.773	218.382	155.891	243.315	212.604
								22.5	294.511	234.481	164.53	201.909	385.376	204.129	158.1	202.585	248.947	405.319	210.945	218.052	284.53	221.936	175.286	98.171	231.391	163.201	188.886	150.09	182.486	242.567	217.738	155.843	241.583	196.103
								24	253.852	217.276	160.347	192.461	390.793	198.789	155.174	208.734	242.588	387.048	212.275	199.401	268.716	212.584	162.691	106.92	228.733	144.613	186.381	150.953	174.275	249.871	204.55	146.171	221.024	197.512
								25.5	239.081	192.57	158.347	191.799	352.722	190.872	150.172	196.876	236.014	361.94	197.009	208.015	276.387	217.695	156.328	109.277	222.624	146.229	174.267	135.073	173.269	239.841	200.272	140.597	220.551	194.444
								27	224.157	193.011	158.589	182.411	328.646	187.374	169.71	208.624	225.13	382.004	185.849	199.401	247.945	182.79	154.753	96.39	207.41	134.154	163.258	129.808	165.853	229.921	189.077	136.404	192.825	186.401
								28.5	225.299	178.784	154.164	181.929	303.516	170.312	139.317	167.668	210.473	348.489	178.794	184.419	250.66	228.351	171.941	97.962	197.964	133.251	158.249	127.564	164.529	216.075	188.432	131.211	192.195	177.612
								30	207.33	175.254	153.557	174.045	279.289	167.857	144.791	187.652	204.438	385.591	163.644	176.255	252.194	167.131	158.558	96.128	200.848	136.246	151.027	151.73	161.827	207.79	177.179	139.882	193.77	169.9
								31.5	190.808	169.685	152.709	175.129	248.44	167.427	141.488	163.166	197.756	366.424	171.913	180.449	237.442	155.061	148.521	96.914	186.934	131.587	156.968	133.346	161.403	208.88	173.545	131.973	184.475	154.975
								33	179.996	163.233	152.466	168.448	260.93	170.312	131.577	148.563	190.32	320.747	163.586	167.865	235.436	155.822	161.51	98.486	179.751	126.453	151.843	123.594	157.854	204.301	161.237	131.449	169.431	152.819
								34.5	185.554	150.273	147.435	165.078	262.134	163.315	131.766	165.582	189.243	292.276	166.882	182.622	205.343	154.735	157.902	94.871	154.695	119.37	145.319	121.004	151.021	184.133	157.603	130.258	172.03	152.902
								36	169.869	146.137	144.161	151.357	263.789	155.828	131.388	144.39	176.203	302.925	158.729	172.36	223.281	138.968	152.588	94.399	140.328	125.027	139.611	121.436	157.007	190.783	158.834	132.974	159.033	152.073
								37.5	168.346	144.262	138.826	155.57	251.3	145.394	133.654	153.284	187.303	274.902	151.327	168.989	194.84	162.673	168.136	93.142	127.545	116.042	150.212	114.531	147.843	195.689	149.808	116.346	155.961	154.146
								39	162.103	143.821	141.13	148.95	229.179	145.885	127.613	140.876	175.233	261.955	144.157	170.187	201.448	139.185	165.84	91.571	125.113	118.372	131.981	116.43	149.485	197.978	152.797	112.868	164.074	142.952
								40.5	161.341	138.196	140.584	151.357	228.878	139.871	131.86	142.523	172.323	265.094	141.035	172.36	198.498	120.482	167.217	90.785	129.468	120.463	140.369	102.707	144.664	182.389	151.039	120.92	162.893	145.274
								42	152.738	138.362	144.222	154.306	240.315	132.137	131.766	139.559	172.862	266.215	138.895	154.457	187.287	133.857	164.331	90.261	128.62	111.764	132.156	108.662	143.658	173.994	147.581	119.443	152.496	150.166
								43.5	151.672	131.413	133.794	144.917	227.073	126.43	129.453	138.68	169.198	261.787	135.194	158.727	192.597	137.554	161.444	87.275	127.828	108.436	128.603	114.963	142.546	172.795	145.823	117.585	152.574	144.196
								45	149.121	127.663	132.036	143.172	225.718	120.231	123.413	135.826	163.163	248.673	131.204	155.206	183.145	125.267	155.081	90.732	121.267	105.108	127.963	110.82	138.202	173.667	140.255	108.437	145.721	139.138
								46.5	151.824	130.31	130.157	140.524	221.053	126.368	125.064	135.496	165.965	239.818	134.269	162.996	177.102	127.007	156.262	88.061	125.905	101.4	149.105	111.251	127.237	174.757	145.412	117.918	141.941	134.494
								48	159.819	125.788	125.55	133.062	218.646	123.791	121.147	134.837	161.546	252.932	128.313	147.865	174.695	129.508	150.555	88.532	122.624	97.264	141.359	103.57	136.136	166.799	152.856	110.915	147.533	134.577
								49.5	143.334	132.185	123.398	129.406	199.535	126.491	124.458	138.598	151.631	240.644	137.435	157.303	175.037	115.807	151.391	83.019	117.803	98.013	138.694	101.822	133.408	161.021	145.149	109.343	140.956	135.075
								51	143.448	128.711	133.607	133.062	199.083	121.029	123.979	143.731	159.175	232.364	125.017	147.491	181.268	115.698	145.175	84.76	117.138	97.977	131.049	98.133	132.163	167.671	146.057	101.91	142.807	134.08
								52.5	143.54	131.176	128.52	125.719	198.331	126.798	122.988	143.621	163.055	224.517	127.272	149.738	174.895	113.197	145.175	78.579	116.572	99.309	132.214	107.972	136.666	146.112	139.786	100.671	146.037	135.987
								54	152.288	130.52	131.733	127.826	193.215	122.563	122.044	145.686	146.674	212.406	132.557	157.528	157.547	129.073	150.227	82.822	112.896	97.93	142.99	93.645	130.733	153.062	144.123	102.577	138.002	129.851
								55.5	142.839	130.399	129.975	124.335	195.622	123.422	122.138	138.68	148.29	212.243	129.238	161.273	163.283	126.354	144.191	85.965	118.778	101.258	129.419	106.677	126.495	148.266	138.145	101.148	128.314	135.489
								57	141.773	124.189	126.647	121.928	190.807	123.023	119.826	141.206	151.631	215.214	125.884	154.382	157.547	128.638	144.454	81.617	114.084	96.646	122.313	108.231	123.847	155.57	136.855	104.626	135.245	131.426
								58.5	136.87	131.794	130.8	123.372	191.71	122.195	122.044	146.696	149.907	227.656	124.196	158.3	162.469	122.548	145.372	85.703	115.724	105.774	120.857	106.677	128.349	168.216	137.734	101.529	135.482	118.408
								60	136.512	131.81	127.611	130.835	192.462	122.011	122.988	142.963	145.273	234.886	125.191	157.828	156.485	122.657	133.826	85.494	110.69	97.55	124.584	98.133	124.164	138.345	131.463	99.623	133.906	119.652
								61.5	125.708	120.053	123.185	124.034	177.114	122.195	116.664	142.523	149.907	212.86	127.446	151.461	150.231	123.636	133.564	83.975	112.104	99.071	120.333	95.284	123.211	141.943	131.405	103.292	131.464	120.564
								63	52.689	70.036	45.528	104.054	60.192	38.113	46.533	82.242	106.26	175.814	37.123	119.176	90.044	38.276	90.726	21.688	71.493	49.155	50.032	68.27	66.585	79.039	87.974	48.644	40.487	51.575
								64.5	34.948	21.011	31.342	33.401	37.469	22.217	27.184	42.384	55.717	28.023	20.586	25.243	29.503	30.229	47.758	20.273	31.391	28.286	29.588	34.092	35.862	29.871	36.749	11.006	29.853	32.255
								66	34.948	22.334	32.312	30.873	35.814	20.437	26.806	40.407	50.113	21.914	17.261	22.247	28.854	28.055	44.281	21.216	29.581	27.168	29.821	32.452	32.736	30.525	35.225	9.719	28.199	30.929
								67.5	37.08	23.933	31.039	31.234	33.707	17.614	27.184	40.407	50.328	22.082	16.307	22.097	27.025	25.445	44.084	20.221	26.244	26.051	29.355	31.848	31.465	26.601	35.108	9.052	27.333	32.919
								69	35.405	21.507	27.765	30.572	31.751	16.08	27.089	37.003	49.466	21.241	17.752	22.247	25.963	20.769	42.805	20.011	27.376	27.763	27.375	29.863	31.306	26.165	36.807	6.908	27.648	30.68
								70.5	34.948	21.838	27.159	28.165	25.732	17.952	26.429	33.38	49.897	21.97	13.358	20	25.727	17.507	40.673	20.64	27.319	27.905	28.132	29.259	30.194	24.202	32.998	6.051	27.884	31.012

## Sheet: Figure 3
		a													h						k
																Retrogr.	Station.	Anterogr.				Retrogr.	Station.	Anterogr.
																0	100	0				25	75	0
																100	0	0				33.3333	66.6667	0
																50	50	0				20	80	0
																22.2222	77.7778	0				25	50	25
																71.4286	28.5714	0				25	75	0
																25	75	0				40	60	0
																0	100	0				16.6667	83.3333	0
																100	0	0				0	100	0
																20	60	20				33.3333	66.6667	0
																42.8571	57.1429	0				83.3333	16.6667	0
																100	0	0				33.3333	66.6667	0
																33.3333	66.6667	0				100	0	0
																100	0	0				50	50	0
																100	0	0				100	0	0
																50	50	0
																50	50	0
																0	50	50
																0	100	0
																50	50	0
																0	100	0
																50	50	0
																55.5556	33.3333	11.1111
	i
		Retrograde																								Stationary
	TrkB	0	2.85714	9.09091	14.2857	20	23.0769	25	26.3158	35.2941	35.2941	40	42.8571	45.4545	50	50	50	50	54.5455	55.5556	57.1429	66.6667	70.8333	80	100	100	71.4286	90.9091	71.4286	20	76.9231	41.6667	63.1579	41.1765	64.7059	20	57.1429	54.5455	50	40	50	40	18.1818	44.4444	28.5714	33.3333	16.6667	20	0
	SIPA1L2	0	0	16.6667	16.6667	16.6667	18.1818	22.2222	22.2222	28.5714	28.5714	33.3333	37.5	50	50	50	55.5556	55.5556	62.5	66.6667	75	91.6667	100			100	100	66.6667	66.6667	83.3333	63.6364	77.7778	77.7778	64.2857	42.8571	66.6667	62.5	50	50	25	44.4444	33.3333	37.5	33.3333	25	8.33333	0
	m										o
		snapin KD				Scr						wt				ko
		Retrog.	Station.	Anterog.		Retrog.	Station.	Anterog.				Retrog.	Station.	Anterog.		Retrog.	Station.	Anterog.
		5.26316	94.7368	0		26.6667	66.6667	6.66667				33.3333	66.6667	0		0	100	0
		18.75	75	6.25		50	50	0				66.6667	33.3333	0		25	75	0
		3.84615	96.1539	0		27.7778	55.5556	16.6667				33.3333	66.6667	0		61.5385	38.4615	0
		0	100	0		25	75	0				0	0	0		0	100	0
		0	100	0		33.3333	50	16.6667				40	40	20		0	100	0
		12.5	87.5	0		33.3333	66.6667	0				66.6667	0	33.3333		33.3333	66.6667	0
		6.89655	93.1	0		31.25	62.5	6.25				0	100	0		0	100	0
		0	100	0		25	75	0				0	100	0		50	50	0
		14.2857	85.7143	0		11.1111	77.7778	11.1111				0	100	0		0	100	0
		0	100	0		50	50	0				28.5714	71.4286	0		20	80	0
		7.69231	92.3077	0		25	75	0				0	100	0		0	100	0
		9.09091	81.8182	9.09091		50	33.3333	16.6667				0	100	0		0	100	0
		0	100	0		16.6667	66.6667	16.6667				20	80	0		0	100	0
		20	80	0		37.5	50	12.5				33.3333	66.6667	0		25	50	25
		0	100	0		37.5	50	6.25				33.3333	66.6667	0		0	100	0
		6.66667	86.6667	6.66667		33.3333	66.6667	0				20	80	0		0	100	0
		7.69231	84.6154	7.69231		37.5	50	12.5				75	25	0		0	100	0
		15.7895	78.9474	0		50	50	0				33.3333	66.6667	0		0	100	0
		20	80	0		14.2857	85.7143	0				0	100	0		0	100	0
		5	95	0		4.54545	90.9091	4.54545				50	0	50		0	100	0
		40	80	0		3.44828	96.5517	0				50	50	0		0	100	0
												25	50	25		0	100	0
												40	60	0		0	100	0
												100	0	0		0	100	0
												100	0	0		0	100	0
												30.6452	66.129	3.22581		25	75	0
																0	100	0
																0	100	0
[truncated: 24 more columns]

## Sheet: Figure 4
		a										b
		c										d
		e										f								g
		h
		GFP	wt-SIPA1L2	N705A-SIPA1L2
		1	0.0082	1.668
		1	0.019	0.5123
		1	0.0131	0.73749
		1	0.0465	0.70858
		i								j
										Control	wt-SIPA1L2-mCherry	SIPA1L2F638A-L641A-mCherry
										1	0.19	1.12
										1	0.08	0.77
										1	0.13	1.33
										1	0.16	1.1
										1	0.14	1.08
										l			m
													RapGAP		RapGAP + LC3
													1		0.6523
													1		0.6689
													1		0.6993
													1		0.8803
													1		0.6988
		k

## Sheet: Figure 5
	c								d								e
		LC3b/wt-SIPA1L2			LC3b/SIPA1L2-N705A					wt-SIPA1L2			SIPA1L2-N705A					SIPA1L2	N705A
		Retrogr.	Stationary	Anterogr.	Retrogr.	Stationary	Anterogr.			%LC3	% SIPA1L2		%LC3	% N705A				0.21	0.539
		100	0	0	50	50	0			100	100		50	100				0.409	1.231
		0	100	0	40	60	0			100	21.4286		83.3	62.5				0.382	0.555
		18.1818	63.6364	0	0	100	0			100	91.6667		50	26.7				0.182	0.599
		0	100	0	50	50	0			78.2609	100		100	42.9				0.982	0.369
		0	100	0	20	80	0			100	16.6667		100	100				0.099	3.094
		14.2857	85.7143	0	50	50	0			100	70		100	100				0.612	1.897
		0	100	0	0	100	0			83.3333	38.4615		33.3	33.3				1.031	0.976
		100	0	0	0	100	0			50	100		33.3	50				0.127	0.424
		33.3333	66.6667	0	0	100	0			100	66.6667		100	100				0.043	0.591
		40	60	20	75	0	25			100	33.3333		57.1	80				0.373	0.384
		100	0	0	66.7	0	33.3			33.3333	14.2857		75	75				1.949	0.624
		66.6667	33.3333	0	50	0	50			100	85.7143		100	80				2.269	0.19
		33.3333	33.3333	33.3333	60	0	40			75	42.8571		71.4	83.3				1.002	0.499
		25	75	0	66.7	33.3	0			88.8889	100		75	100				0.338	0.312
		33.3333	55.5556	11.1111	100	0	0			100	90		20	50				0.65	0.424
		50	50	0	66.7	0	33.3			66.6667	40		75	100				0.835	0.399
		0	100	0	50	0	50			75	75		66.7	66.7				0.296	0.799
		100	0	0						33.3333	50							0.544	0.15
		18.1818	81.8182	0						100	73.3333							2.267	1.538
		10	90	0						100	100							0.175	0.349
																		0.188	1.476
																		0.082	0.815
																		0.692	0.175
																		0.578	0.333
	f					h					i				j			0.404	0.476
																		0.079	0.04
	SIPA1L2	N705A				non synaptic (%)	synaptic (%)				SIPA1L2	N705A			SIPA1L2	N705A		0.754	0.921
	0.4839	2.00357				20	80				4	5			3.528	8.407		0.315	0.749
	0.864	2.16227				0	100				1	5			70.56	6.005		0.162	1.331
	0.9411	2.36264				0	100				3	1			9.408	8.407		0.51	0.936
	1.1321	2.3778				0	100				2	4			10.584	25.221		0.48	0.225
	1.2553	2.55405				33	66				0	3			37.632	7.206		0.21	1.234
	1.269	2.65932				0	100				1	4			23.52	4.804		0.142	0.922
	1.3638	3.4944				0	100				3	1			29.4	21.618		0.454	0.743
	1.3696	4.21747				33	66				3	1			18.92	3.603		0.262	0.354
	1.3994	4.94827				20	80				4	1			3.44	14.412		0.382	0.627
	1.4599	5.94026				14	85				2	0			48.16	8.407		0.436	0.99
	1.601	6.43194				14	85				2	0			69.264	6.005		0.896	0.429
	1.6508	7.03371				0	100				1	6			38.376	45.638		1.857	0.396
	1.7524	7.0569				0	100				4	4			62.712	3.603		0.454	1.507
	1.8183	7.24392				16	83				1	1			13.104	3.603		0.963	0.95
	1.833	8.21352				16	83				3	1			34.632	15.613		0.173	1.216
	1.8744	8.50763									5	4			42.12	7.206		0.169	1.424
	1.8973	8.6305									4	3			46.116	27.144		0.551	1.21
	1.9535	8.63565									2	5			25.704	58.812		1.144	1.152
	1.9829	8.90523									1	10			18.9	3.393		0.687	3.928
	2.0097	9.01656									1	4			85.428	16.965		3.757	0.322
	2.0301	9.46187									1	2			84.645	39.585		2.712	1.064
	2.1634	9.66381									3	2			97.185	7.917		0.776	0.464
	2.2062	10.1434									5	5			31.35	12.441		0.657	0.031
	2.2546	10.2062									2	5			6.27	6.786		0.513	2.475
	2.2926	10.6488									4	1			3.135	3.393		0.459	0.455
	2.3668	10.8968									3				25.08	3.393		0.13	2.607
	2.5314	11.6743									1				3.135	3.393		0.234	0.686
	2.5654	13.6079									4				13.431	3.393		0.028	0.537
	2.5811	14.3245									1				30.525	5.655		0.357	0.502
	2.6309	17.8675									2				4.884	14.703		0.689	1.228
	2.6833	20.9188									1				5.808	5.655		0.408	0.201
	2.7968	21.0383									1				10.164	3.393		0.437	0.535
	2.8468	21.2005													31.944	5.655		0.612	2.277
	2.9744	26.5676													7.26	4.524		0.65	1.374
	3.0128	26.8712													33.48	5.655		0.484	0.792
	3.0675	30.043													10.164	4.524		0.212	1.683
	3.0973	37.7714													9.3	4.524		1.363	3.514
	3.1154	50.5397													6.432	11.31		1.057	1.962
	3.1681	52.9069													6.36	20.358		1.414	1.123
	3.2486	54.893													22.26	3.393		0.964	0.335
	3.3342	6.09588													12.72	16.965		0.836	0.416
	3.3894	4.99008													14.31	3.393		1.024	0.473
	3.4613	12.6644													36.57	75.777		0.496	0.324
	3.533	9.69696													3.18	18.6615		0.737	0.382
	3.5571	11.209													4.932	7.917		0.666	0.253
	3.6497	9.48684													8.22	37.323		0.614	0.55
	3.6556	5.41464													12.33	3.393		1.026	1.009
	3.6576	10.6649													25.482	23.751		0.895	1.321
	3.6692	6.2148													50.526	22.62		1.158	0.877
	3.8268	2.48616													150.375	27.144		0.263
	3.9403	4.38492													7.224	5.655		0.539
	3.9944	45.3392													7.224	3.393		0.855
	4.1081	7.24872													7.224	5.655		0.526
	4.2956														52.56	5.655		0.631
	4.302														11.68	28.5		0.474
	4.3084														16.06	14.82		0.561
	4.3267														18.98	12.54		1.168
	4.3796														10.22	14.82		0.872
	4.4193														16.06	25.08		1.579
	4.7204														16.06	7.98		0.631
	4.824														46.72	18.24		0.149
	4.9024														14.6	4.56		0.463
	4.9337														24.82	7.98		0.684
	4.9826														18.98	28.5		0.246
	5.21														7.3	7.98		0.735
	5.2358														4.38	3.42		0.215
	5.2486														58.4	18.24		0.922
	5.2598														10.22			0.79
	5.2854														5.84			0.369
	5.2872														37.96			0.072
	5.4372														83.22
	5.475														83.22
	5.5823														153.3
	5.7022														23.36
	5.7822														5.7
	5.8877														3.42
	6.0108														4.56
	6.24														38.76
	6.3614
	6.7376
	7.368
	7.5523
	7.5786
	7.5791
	7.6164
	7.8
	7.9228
	8.0994
	8.2661
	8.2661
	8.2661
	8.283
	8.4853
	8.9774
	9.3199
	9.7545
	10.3231
	10.8512
	11.2346
	12.657
	12.8898
	12.9101
	13.8749
	18.4726
	19.7333
	21.1356
	24.2738
	28.3651
	32.897
	6.3781
	15.9708
	11.7784
	3.7219
	5.1907

## Sheet: Figure 6
	a																	c			e
																		% stationary SnapinS50D/SIPA1L2			control	cLTP	H89	H89-cLTP
																		cotrajectories			17.04	6.78	125.608	6.84
																		100			4.544	6.78	13.458	4.56
																		100			73.45	79.1	8.972	9.12
																		100			5.68	13.56	4.486	10.26
																		100			5.68	75.71	10.0935	7.41
																		100			11.36	6.84	4.48	11.4
																		80			5.68	13.68	22.92	31.92
																		50			4.544	7.6782	10.26	11.4
																		100			6.816	13.752	4.56	14.82
																		75			7.952	13.752	21.66	6.84
																					13.632	92.34	4.584	54.72
																					29.536	17.1	11.46	49.02
																					10.179	24.795	5.73	4.56
																					5.655	70.11	12.441	5.7
																					5.655	15.39	7.917	3.42
																					7.917	20.52	10.179	145.92
																					11.879	191.52	10.179	114
																					20.364	5.136	5.655	9.69
																					6.788	5.136	10.179	4.56
																					5.091	5.136	15.834	25.08
																					10.179	138.672	6.786	11.4
																					5.655	130.53	98.397
																					5.655	212.97	10.179
																					7.917	6.87	3.393
																					11.879	123.66	9.048
																					20.364	41.292	13.572
																					6.788	38.998	10.179
																					5.091	18.32	37.323
																						34.38	5.7
																						5.73	18.24
																						17.19	5.7
																						4.584	149.34
																						56.154	6.84
																						11.46	119.7
																						46.945	11.4
	h																			i
																				SIPA1L2-470-1025		1	1	1	1
																				SIPA1L2-470-1025-S990D		1.7368	1.1827	2.0767	1.1787
		i
		SIPA1L2-470-1025		1	1	1	1
		SIPA1L2-470-1025-S990D		1.7368	1.1827	2.0767	1.1787

## Sheet: Figure 7
	c							e
		SIPA1L2/pTrkB Y515
		M1	Rotated						without SIPA1L2		with SIPA1L2
		0.506	0						Fc-TrkB	BDNF	Fc-TrkB	BDNF
		0.445	0						127.054	109.644	115.093	116.404
		0.498	0						104.21	90.3034	120.735	98.9647
		0.43	0						103.388	62.9907	111.36	73.7178
		0.451	0.001						123.336	162.196	120.365	165.359
		0.435	0.022						92.0193	85.4772	93.0092	81.6395
		0.482	0						122.514	242.954	117.515	225.228
		0.534	0.191						106.82	214.283	103.951	212.263
		0.448	0.252						94.4503	210.922	98.0529	217.449
		0.371	0						118.51	186.47	122.274	225.456
									82.7602	126.518	86.9967	152.593
									82.4385	233.159	79.8158	240.274
									83.4037	127.84	90.7581	132.675
									75.5388	165.806	78.676	162.282
									81.652	144.571	74.0882	157.494
									76.2538	154.903	73.9742	189.808
									101.672	117.294	99.2212	161.769
									109.108	142.14	105.405	156.811
									91.4831	135.241	95.8588	151.453
									118.117		107.969
									110.359		101.415
									94.9151		103.467
	j

## Sheet: Figure 8
	c																				e
	Time(s)	Visited									Non-visited											SNAP-SIPA1L2			SNAP-LC3b
	-0.25	0.146614	0.088517	-0.163761	-0.00520512	0.110241	0.0407891	-0.000725818	-0.00510924	0.0391209	0.0559755	-0.0457283	-0.0379739	0.125667	-0.0253441	0.0252587	-0.0318114	-0.0360799	-0.0338572			Visited	Non visited	Control	Visited	Non visited
	0	0	0	0	0	0	0	0	0	0	0	0	0	0	0	0	0	0	0			-0.0669771	0.200561	0.188376	-0.160597	-0.0387648
	0.25	-0.160597	-0.0942811	0.200803	0.00645988	-0.136816	-0.038767	0	0	-0.175742	-0.0387648	0.0921973	-0.083508	0.124216	0.21089	-0.0507655	-0.12333	-0.176131	-0.0320402			-0.174307	0.132518	-0.198146	-0.12737	0.155059
	0.5	-0.12737	-0.208196	0.0287402	-0.149398	-0.0764108	-0.0898612	-0.063356	-0.105651	-0.116034	0.155059	0.364985	-0.00569833	0.286708	0.143092	-0.0216804	0.0522718	0.0963569	0.0424267			-0.192761	0.11842	0.113152	-0.118884	0.290797
	0.75	-0.118884	-0.287837	-0.14495	-0.274981	0.000660488	-0.117813	-0.111226	-0.0920225	-0.153336	0.290797	0.19876	-0.0377382	0.326869	0.0825273	0.0538801	-0.0101508	0.119868	-0.0633457			-0.135749	-0.03094	0.014511	-0.213027	0.185579
	1	-0.213027	-0.2253	-0.325389	-0.274981	0.146866	-0.0497658	-0.111755	-0.112491	-0.276101	0.185579	0.128977	0.0537185	0.336495	0.0208346	0.159212	-0.239759	-0.0534817	-0.275708			-0.029967	0.030268	-0.199694	-0.180241	0.116932
	1.25	-0.180241	-0.206627	-0.391284	-0.220475	0.310753	-0.0413612	-0.167334	-0.221168	-0.121399	0.116932	0.297204	0.181582	0.37308	-0.0139713	-0.047819	0.041718	-0.224554	-0.0609065			0.0721355	0.190318	0.231765	0.052348	0.105857
	1.5	0.052348	-0.257003	-0.27687	-0.080169	0.502474	-0.126843	-0.0926156	0.0206172	-0.385832	0.105857	0.381306	-0.422239	0.277226	0.201167	0.154988	-0.0967674	-0.136176	0.149325			-0.196806	0.013123	0.0148322	0.0396846	0.136732
	1.75	0.0396846	-0.223768	-0.256975	-0.021622	0.601814	-0.183619	-0.108724	-0.245576	0.277758	0.136732	-0.0838637	0.0918163	0.175236	-0.17569	0.172513	0.228448	0.00111113	0.0797067			-0.0394855	0.014172	-0.233509	-0.0942811	0.0921973
																						-0.128962	-0.03932	-0.127566	-0.208196	0.364985
	d																					-0.177156	0.20479	-0.0709215	-0.287837	0.19876
																						-0.190299	0.262403	-0.253443	-0.2253	0.128977
	Time(s)	Visited								Non-visited												-0.159678	0.042346	-0.180088	-0.206627	0.297204
	-0.25	0.0232661	0.0354409	0.00650817	0.00290019	-0.335465	-0.112865	0.134635	-0.180916	0.078562	-0.105018	0.347767	0.11	-0.0164673	-0.0302731	-0.0992732	0.0508044	-0.118205	0.00010888			-0.132358	-0.215802	0.0614688	-0.257003	0.381306
	0	0	0	0	0	0	0	0	0	0	0	0	0	0	0	0	0	0	0			-0.138343	-0.033537	0.610459	-0.223768	-0.0838637
	0.25	-0.0669771	-0.0394855	-0.0258028	-0.177009	-0.153929	-0.0246804	-0.17456	-0.0342496	0.200561	0.014172	0.113307	0.0449811	0.158175	0.140336	0.0864066	-0.0799324	0.443831	0.00972214			-0.0258028	0.113307	0.115786	0.200803	-0.083508
	0.5	-0.174307	-0.128962	0.00573354	0.163056	-0.183969	-0.223037	-0.226053	-0.00952158	0.132518	-0.03932	0.108264	-0.0678795	0.0576371	0.0511589	0.188993	-0.0722443	0.0857058	-0.181234			0.00573354	0.108264	0.0654707	0.0287402	-0.00569833
	0.75	-0.192761	-0.177156	-0.00541337	-0.0585142	-0.22917	0.0126429	0.0298158	0.046252	0.11842	0.20479	-0.015417	0.470232	0.0863652	0.233208	0.122731	-0.245361	-0.171006	0.00581245			-0.00541337	-0.015417	-0.311878	-0.14495	-0.0377382
	1	-0.135749	-0.190299	-0.0528032	-0.285538	-0.274789	0.337883	-0.10315	0.0155587	-0.03094	0.262403	-0.069507	0.104309	0.160265	0.510078	-0.00254517	-0.408313	-0.415336	-0.0296767			-0.0528032	-0.069507	0.143259	-0.325389	0.0537185
	1.25	-0.029967	-0.159678	0.0558558	-0.0651212	-0.120641	0.0315274	0.0947471	0.0039726	0.030268	0.042346	-0.041815	0.0128504	0.150447	-0.00252364	-0.229383	-0.0842713	-0.15236	-0.0419909			0.0558558	-0.041815	0.162741	-0.391284	0.181582
	1.5	0.0721355	-0.132358	0.152742	-0.0668882	-0.0654985	0.0027715	-0.554635	0.00485368	0.190318	-0.215802	0.205164	0.178274	0.16788	-0.258243	-0.423212	-0.0174184	-0.11207	-0.0897915			0.152742	0.205164	-0.689831	-0.27687	-0.422239
	1.75	-0.196806	-0.138343	0.0743821	0.640101	-0.260697	-0.0274091			0.013123	-0.033537	-0.095611	-0.0818497	-0.075791	-0.177455	0.325306	0.401628	0.521941				0.0743821	-0.095611	-0.346711	-0.256975	0.0918163
																						-0.177009	0.0449811	0.053902	0.00645988	0.124216
																						0.163056	-0.0678795	-0.219877	-0.149398	0.286708
	g								k				l				m					-0.0585142	0.470232	-0.0345555	-0.274981	0.326869
		wt		ko						TrkB-GFP				GFP-LC3b				Non-visited				-0.285538	0.104309	0.0798801	-0.274981	0.336495
		SIPA1L2-mCherry		tRFP	SIPA1L2-mCherry	SIPA1L2-Δ14-mCherry				Before	After			Before	After			Before	After			-0.0651212	0.0128504	-0.145739	-0.220475	0.37308
		198.418		109.053	152.374	94.8237				0.002391	0.0193			0.003382	0.02113			0.003171	0.004166			-0.0668882	0.178274	-0.281737	-0.080169	0.277226
		313.268		76.1186	153.384	92.3755				0.007068	0.002979			0.009177	0.02002			0.00114	0.004793			-0.153929	-0.0818497	-0.191729	-0.021622	0.175236
		120.207		91.3111	130.07	68.61				0.004997	0.02281			0.002541	0.01608			0.003382	0.02113			-0.183969	0.158175	0.178891	-0.136816	0.21089
		108.278		81.4776	254.365	108.817				0.004847	0.0103			0.01477	0.01295			0.004265	0.02022			-0.22917	0.0576371	-0.078086	-0.0764108	0.143092
		91.4181		84.5473	279.484	114.888				0.01109	0.0114			0.002941	0.03564			0.006268	0.01893			-0.274789	0.0863652	0.0749375	0.000660488	0.0825273
		66.829		136.975	146.783	36.6228				0.003429	0.008278			0.01053	0.04706			0.01477	0.01295			-0.120641	0.160265	0.124633	0.146866	0.0208346
		215.42		181.886	114.632	77.6559				0.01022	0.03735			0.00709	0.05285			0.009946	0.01714			-0.0654985	0.150447	0.126797	0.310753	-0.0139713
		148.111		135.854	145.479	150.341				0.00522	0.004311			0.01272	0.04745			0.008229	0.001775			-0.260697	0.16788	-0.308461	0.502474	0.201167
		170.858		79.2344	179.231	85.1608				0.005591	0.02441			0.0147	0.02896			0.009548	0.01005			-0.0246804	-0.075791	0.236286	0.601814	-0.17569
		125.757		120.075	144.659	65.6189				0.01266	0.008682			0.0135	0.02071			0.01584	0.004238			-0.223037	0.140336	0.445806	-0.038767	-0.0507655
		103.54		66.76	141.679	68.4454				0.01058	0.00977			0.00849	0.03177			0.007042	0.01592			0.0126429	0.0511589	0.481274	-0.0898612	-0.0216804
		140.274		121.289	146.745	89.5712				0.004362	0.0107			0.002183	0.03207			0.01405	0.01464			0.337883	0.233208	0.498114	-0.117813	0.0538801
		132.153												0.004243	2.123e-06			0.01461	0.004487			0.0315274	0.510078	0.849124	-0.0497658	0.159212
		189.854												0.008044	0.008209			0.02122	0.007427			0.0027715	-0.00252364	0.482569	-0.0413612	-0.047819
		215.411												0.001241	0.02751			0.02484	0.009643			-0.0274091	-0.258243	0.74505	-0.126843	0.154988
		226.423																0.006079	0.04374			-0.17456	-0.177455	0.457215	-0.183619	0.172513
		141.788																0.009842	0.0229			-0.226053	0.0864066	0.0454922	0	-0.12333
		194.744																0.02643	0.0716			0.0298158	0.188993	0.478891	-0.063356	0.0522718
		187.235																0.0364	0.04135			-0.10315	0.122731	0.242289	-0.111226	-0.0101508
																		0.01116	0.01441			0.0947471	-0.00254517	0.272344	-0.111755	-0.239759
																		0.004194	0.01608			-0.554635	-0.229383	0.17043	-0.167334	0.041718
																		0.07758	0.003409			-0.0342496	-0.423212	0.181053	-0.0926156	-0.0967674
																		0.01028	0.01848			-0.00952158	0.325306	0.192334	-0.108724	0.228448
																		0.006045	0.01446			0.046252	-0.0799324	-0.165999	0	-0.176131
																		0.009987	0.02652			0.0155587	-0.0722443	-0.518202	-0.105651	0.0963569
																		0.01168	0.03492			0.0039726	-0.245361	-0.289675	-0.0920225	0.119868
																						0.00485368	-0.408313	-0.158555	-0.112491	-0.0534817
																							-0.0842713	-0.132554	-0.221168	-0.224554
																							-0.0174184	-0.0899265	0.0206172	-0.136176
																							0.401628	-0.0687129	-0.245576	0.00111113
																							0.443831	0.350138	-0.175742	-0.0320402
																							0.0857058	0.330345	-0.116034	0.0424267
																							-0.171006	0.333931	-0.153336	-0.0633457
																							-0.415336	0.0904196	-0.276101	-0.275708
																							-0.15236	-0.0164723	-0.121399	-0.0609065
																							-0.11207	0.125868	-0.385832	0.149325
																							0.521941	-0.106643	0.277758	0.0797067
																							0.00972214	-0.00974176
																							-0.181234	-0.0957967
																							0.00581245	0.202485
																							-0.0296767	0.172488
																							-0.0419909	0.0771893
																							-0.0897915	0.00964944
																								0.0622683
																								-0.0205797
																								0.0875862
																								0.0343928
																								-0.0391254
																								-0.0204148
																								-0.262619
																								0.14226
																								0.0284094
																								-0.0843038
																								0.0337969
																								0.0385191
																								-0.315159
																								0.00670365
																								0.292969
																								-0.0779424
																								-0.0723603
																								-0.0579646
																								-0.052127
																								-0.331823
																								-0.393955
																								0.252802
																								-0.0485754
																								0.0294572
																								0.301125
																								0.356886
																								0.248558
																								0.78506
																								0.821167
																								-0.00974176
																								-0.0957967
																								0.202485
																								0.172488
																								0.0771893
																								0.321039
																								-0.26458
																								-0.00974176
																								-0.0957967
																								0.202485
																								0.172488
																								0.0771893
																								-0.0463092
																								0.145489

## Sheet: Figure S2
	c																d
	h				k										l
						Infra/intrapyramidal-MF			Suprapyramidal-MF			Hillus					wt																				ko
	wt	ko				wt	ko		wt	ko		wt	ko			15rpm	60	60	15	60	58	15	60	60	60	60	60	60	33	60	60	60	60	60	60	60	16	60	60	27	60	60	36	31	60	60	60	60	60
	1509607	2348916				97.964	44.335		64.766	70.534		79.656	123.44			24rpm	60	60	60	60	60	60	60	60	60	60	60	60	60	60	60	60	60	60	60	60	60	60	22	60	60	60	60	14	60	60	60	60	60
	3539106	4412121				40.723	41.635		102.238	101.13		102.281	92.846			31rpm	33	60	60	45	57	11	60	9	60	60	60	51	60	25	15	60	15	60	60	60	21	60	27	51	15	29	60	51	41	60	60	60	60
	4568634	4755604				46.297	39.495		96.929	102.474		99.138	73.036			36rpm	60	60	60	60	19	26	60	25	60	60	60	60	18	60	60	22	60	39	60	60	34	60	36	60	50	37	60	50	25	60	36	60	53
	5003079	6290103				54.956	65.637		101.741	96.638		89.155	84.775
	5266629	5481861				43.806	46.696		82.899	79.893		107.776	67.761
	4680771	4712957				50.423	40.518		85.047	85.296		89.939	69.978
	3207843	4624349				38.728	53.61		81.647	84.41		95.267	75.19		m
	4257478	5472843				39.789	42.225		93.697	86.218		82.053	67.696				wt										ko
	1443864	2120765				62.736	41.605		95.776	80.643		101.263	106.487			T1	182	284	187	145	253	98	300	184	300	300	127	234	193	300	235	274	219	164
	2863412	4130706				55.81	32.568		94.869	86.531		115.02	101.286			T2	300	299	141	300	235	135	300	164	300	300	191	261	277	283	27	277	235	171
	5288701	4824601				62.599	45.104		106.522	103.887		123.174	112.97			T3	300	300	271	300	243	146	300	300	300	300	129	268	300	299	300	252	300	300
	5867490	5941077				51.53	31.389		89.026	89.538		95.816	124.133			T4	246	300	262	300	257	206	300	300	289	300	123	298	300	300	300	246	286	273
	4707687	4878827				47.781	32.909		102.532	111.113		77.319	94.857
	4254701	4766595				47.164	28.328		119.249	111.859		89.031	116.916
	4142160	4629070				54.395	50.567		92.944	94.107		94.002	125.81
	4736349	5872243				47.967	47.539		118.859	89.129		105.442	132.373
	1463125	2043305
	3827185	2230512													o
	4370691	4263437
	5012519	5637991													n=4 animals per genotype
	5381147	5392533													wt	ko
	4600549	5218157													0.015138	0.022877
	3818065	4423721													0.017329	0.011308
	3750064	5077374													0.029351	0.034832
	1423054	2290525													0.027834	0.032378
	5029378	3103204													0.035912	0.04313
	5126314	4016218													0.041227	0.031762
	5828910	5218725													0.036004	0.032545
	5399767	5128957													0.037675	0.029648
	3789441	5160033													0.029113	0.026728
	4295709	4743282													0.027873	0.035944
	4346032	5274962													0.02807	0.024175
	2560873	2285429													0.028771	0.034364
	2971109	3830519													0.0267	0.033492
	3560897	4097051													0.026338	0.025892
	4203627	4822418													0.028798	0.022294
	4115834	4203047													0.029943	0.030719
	3973402	4216446													0.0324	0.018023
	3999762	5353091													0.035493	0.026462
	4287599	4593881													0.043041	0.036336
	2419371	2110803													0.035581	0.032253
	3539293	3776924													0.031026	0.040144
	3903255	4212420													0.032816	0.037357
	4769926	5412159													0.046393	0.032241
	4016169	4558842													0.044012	0.030877
	3624130	3714710													0.042144	0.025419
	3962769	2319587													0.027016	0.028232
	4035378	4293696													0.037069	0.02622
		5161710													0.034789	0.031628
		5751805													0.030239	0.019628
		4116089													0.031634	0.022252
		3856124													0.016484	0.01657
		4250709													0.013131	0.022673
		4179934													0.035691	0.030001
		4257231													0.027759	0.0238
		4856802													0.030606	0.032477
		5296534													0.03184	0.030851
		4412895													0.029582	0.03109
		4008474													0.025901	0.023923
		4128521													0.034762	0.027009
		4538699													0.032683	0.03087
															0.030037	0.026943
															0.02772	0.022764
															0.033006	0.029913
															0.030871	0.020714
															0.028001	0.027813
																0.025512
																0.019235
																0.026812
																0.028621
																0.037282
																0.040125
																0.029317
																0.039784
																0.040492
																0.03401
																0.034436
																0.036983
																0.031825
																0.036836
																0.028701
[truncated: 3 more columns]

## Sheet: Figure S3
	a		n = slices
		Time (min)	WT-1	WT-2	WT-3	WT-4	WT-5	WT-6	WT-7	WT-8	WT-9	WT-10	WT-11	WT-12	KO-1	KO-2	KO-3	KO-4	KO-5	KO-6
		-10	96.428	96.8411	100.227	100.217	100.124	99.711	103.486	96.6977	100.878	100.534	100.984	100.782	98.9162	101.444	100.52	99.834	100.799	99.9145
		-9	106.418	99.5048	100.004	100.458	99.7246	101.102	98.7651	99.3837	101.12	102.467	98.6221	101.015	100.034	106.137	100.676	99.834	97.071	101.026
		-8	96.8168	98.9575	100.896	100.217	98.129	98.6361	100.237	101.581	101.12	99.954	96.8504	103.462	99.8572	99.3682	99.5838	101.701	99.1959	103.205
		-7	95.0222	99.7237	100.747	100.938	99.3257	99.0155	98.0294	101.337	100.514	97.4406	96.5551	96.8209	102.68	97.7437	98.9594	99.5851	98.6367	97.1795
		-6	99.6881	101.475	101.565	100.338	100.822	101.481	101.524	103.291	99.6651	97.2473	99.5079	101.19	100.386	101.534	98.3351	97.9668	100.538	96.7949
		-5	97.8038	101.256	99.5574	99.4964	100.722	100.343	100.604	98.407	98.0889	101.114	97.441	96.9957	100.122	100.451	100.676	101.203	99.5314	98.5897
		-4	106.777	101.694	98.2934	98.7755	100.124	100.438	100.053	100.116	97.3614	99.374	104.528	99.9667	100.034	99.0975	104.266	98.3402	99.755	100
		-3	103.726	100.6	99.8548	98.2948	100.522	100.059	96.5581	99.8721	99.7864	101.307	99.2126	98.0443	98.975	99.0975	97.7107	100.83	103.669	103.718
		-2	100.047	103.008	100.747	98.7755	99.7246	99.5845	101.34	99.3837	100.15	101.694	101.279	101.19	100.21	95.8484	99.2716	99.7095	99.4195	101.923
		-1	99.06	98.5196	97.996	102.38	100.722	99.7742	97.6616	101.581	100.878	98.6006	104.528	100.141	99.3279	98.5559	99.7399	101.079	100.985	97.6923
		1	119.428	110.609	107.645	116.466	108.157	115.855	100.298	102.26	104.811	105.711	97.4737	105.423	112.991	101.113	101.509	102.462	103.06	106.011
		11	113.297	110.074	105.919	113.449	106.007	106.013	100.155	96.4535	102.306	104.701	97.605	102.239	115.294	96.059	99.9133	98.769	101.383	103.86
		21	115.121	109.636	106.406	112.768	105.331	99.5529	103.649	93.6318	103.909	104.809	97.5394	100.821	116.598	93.8628	96.8609	97.5657	102.041	101.538
		31	113.018	104.966	107.447	112.154	106.34	100.101	105.1	78.031	104.057	104.057	97.1129	100.297	118.254	92.2383	97.5893	96.0858	101.942	101.068
		60	109.11	106.278	109.914	116.015	105.786	99.6308	108.091	75.4833	102.646	104.306	97.2969	103.718	120.374	95.6371	98.297	93.6585	100.306	103.784
		90	107.713	100.519	112.078	121.555	107.769	97.3336	114.644	73.2965	102.91	102.151	100.108	102.6	121.622	99.4314	99.0947	86.8631	98.0365	103.936
		120	113.536	88.0546	110.913	118.434	109.388	96.7297	114.901	76.2756	105.473	102.886	104.291	100.194	121.596	101.155	96.2851	79.527	95.6023	101.868
		150	124.728	80.7496	114.931	94.5817	115.192	90.9412	108.924	84.2605	99.8713	97.7628	108.327	98.5686	120.919	107.464	88.7305	71.9751	94.3088	104.765
		180	134.036	86.949	109.786	88.7537	121.039	89.6608	105.901	89.1686	98.1091	92.5621	112.411	95.8655	127.585	111.246	77.9761	68.444	91.8745	103.368
		210	142.144	90.514	105.208	45.238	129.183	91.5356	109.659	91.6349	97.4989	87.9994	120.029	102.122	142.244	115.623	70.64	67.7884	91.1774	101.18
		240	146.302	88.2115	102.727	10.1139	133.731	88.4816	111.118	95.9977	98.9942	86.5043	122.815	114.199	154.238	119.765	67.7263	67.4564	91.8708	101.393
	b
		Time (min)	WT-1	WT-2	WT-3	WT-4	WT-5	WT-6	WT-7	WT-8	WT-9	WT-10	WT-11	WT-12	WT-13	WT-14	WT-15	WT-16	WT-17	WT-18	WT-19	WT-20	WT-21	KO-1	KO-2	KO-3	KO-4	KO-5	KO-6	KO-7	KO-8	KO-9	KO-10	KO-11	KO-12	KO-13	KO-14	KO-15	KO-16	KO-17	KO-18	KO-19
		-10	100.395	99.308	101.365	99.89	98.5058	98.5413	100.5	97.7131	102.118	99.5239	100.612	100.109	97.1169	98.118	99.2444	99.8362	97.6577	99.2739	99.9191	98.1247	100.392	98.2639	97.1157	99.5649	102.641	98.5716	99.2876	99.0579	100.059	101.709	103.399	99.4755	98.2325	89.1364	98.7275	99.6568	96.2656	96.5374	100.159	99.6867
		-9	97.8947	97.4481	100.085	100.467	101.078	97.4341	100.545	99.948	105.873	99.294	91.5363	98.3515	101.383	99.444	101.485	100.491	102.986	95.0726	102.325	98.0591	98.5903	99.2188	100.094	99.4478	97.4114	98.3191	99.579	99.9327	101.633	101.795	99.6459	100.044	100.295	99.2856	102.439	99.8348	98.1328	100.059	98.4897	100.185
		-8	99.2763	100.043	101.365	95.5595	100.178	99.6485	98.122	100.884	104.465	100.501	103.03	97.6638	98.7423	102.01	102.697	100.86	99.1436	100.83	91.7105	99.339	97.3033	98.1771	101.154	100.853	99.9653	103.773	100.842	100.135	99.5796	96.6667	98.5836	102.273	102.357	101.933	94.6448	99.9682	98.1328	99.127	116.852	103.475
		-7	100.855	98.7457	102.389	96.4256	100.821	95.9578	101.891	101.507	97.8479	100.156	102.346	96.976	103.415	98.2891	101.816	98.7715	97.4528	100.674	101.9	101.111	99.1052	100.521	99.3366	104.368	99.6004	98.9251	99.6762	100.74	100.401	98.9744	97.9462	98.6014	101.982	92.8872	97.2428	97.1654	100.207	100.681	99.0461	101.98
		-6	101.645	100.562	95.7338	100.179	99.0202	98.7258	99.3334	101.663	95.5953	100.328	97.283	99.2686	100.571	101.754	99.171	101.72	104.062	101.608	99.353	101.406	97.0459	100.26	101.002	95.9337	101.425	104.682	100.842	98.9233	99.3743	102.051	100.071	101.093	99.5447	105.243	96.1294	96.3646	104.357	102.234	100.159	101.082
		-5	100.46	102.119	99.5734	97.2917	103.007	101.863	99.0642	99.1684	94.7506	101.535	100.704	99.4978	103.415	97.6476	98.0691	98.8944	98.0676	99.5851	103.174	97.7637	94.7291	106.25	101.608	97.6908	100.33	98.7736	100.55	98.5195	99.5796	97.9487	94.5468	103.846	101.607	104.801	103.181	100.636	103.734	100.991	97.3768	95.6992
		-4	103.026	101.73	99.8294	100.756	97.9914	98.9104	99.0642	100.884	102.353	100.846	103.303	100.644	97.5232	97.9042	99.6117	98.8944	100.988	98.1847	101.051	103.277	108.115	100.781	100.7	101.556	97.4114	99.2281	102.202	97.1063	96.9104	100.513	99.0085	95.0612	98.9823	108.993	98.3563	99.3009	101.452	102.856	105.723	103.176
		-3	103.224	99.9135	98.5495	99.0239	101.078	97.8032	97.8528	98.8565	96.5809	98.2597	97.6935	102.02	102.196	103.678	99.3913	100.369	98.9899	96.473	100.627	101.308	99.8774	98.1771	97.8223	101.205	95.5872	99.6826	99.9676	100.135	100.195	101.795	104.108	102.142	97.6701	105.905	103.181	103.438	100	99.4377	89.0302	100.783
		-2	98.2895	98.0969	99.3174	101.622	98.763	105	97.449	102.755	98.5519	99.9836	103.03	102.249	96.9137	101.882	98.9506	102.948	101.757	105.653	102.325	100.127	107.343	98.4375	101.911	99.7992	102.519	97.4102	98.9961	105.585	101.633	102.564	101.346	98.7325	98.2325	95.3141	101.697	101.837	99.3776	97.2625	98.4897	98.3908
		-1	94.7368	102.379	101.109	108.84	100.306	106.845	105.929	97.7651	100.805	99.8112	100.156	103.166	100.165	100.214	99.9423	97.2973	100.066	103.008	97.6547	100.422	97.3033	100.781	100.7	99.7992	101.789	101.349	98.4132	100.337	100.606	95.1282	99.6459	98.9948	101.982	101.933	105.037	101.97	100.207	102.545	94.5946	95.6992
		1	113.64	111.592	116.695	123.082	117.61	113.366	144.005	106.064	114.805	119.272	109.02	108.719	106.169	114.671	139.317	122.195	120.817	122.908	116.101	119.719	100.45	103.385	108.826	130.411	105.235	105.254	116.785	139.098	109.868	99.943	130.925	128.409	106.335	112.352	123.554	121.323	111.941	117.668	111.782	131.786
		11	107.215	121.179	116.78	117.789	118.31	114.247	139.833	108.004	116.729	114.292	110.753	106.325	102.083	120.873	139.28	120.052	123.328	126.539	109.779	122.191	103.567	100	108.204	130.762	105.195	102.342	120.218	121.22	107.199	104.188	120.066	132.503	107.502	106.665	124.379	122.465	112.886	118.911	122.355	124.708
		21	104.671	123.155	117.776	112.368	115.209	116.564	135.929	107.762	117.683	112.721	114.31	105.892	98.065	126.233	137.921	121.826	119.809	127.87	111.525	127.168	105.684	101.186	107.598	127.326	100.736	101.113	121.805	117.026	106.652	106.724	120.656	136.378	106.273	104.066	127.306	127.685	107.999	121.397	128.599	127.234
		31	105.022	126.355	117.378	111.246	111.923	111.151	131.203	107.883	118.403	110.365	115.952	107.293	97.1169	127.431	136.403	121.512	121.227	127.282	106.241	130.833	106.399	98.0324	108.961	127.873	102.195	104.749	123.316	115.949	105.374	105.784	116.761	139.918	105.523	103.281	126.812	133.988	107.792	124.124	139.048	121.585
		60	104.836	133.739	120.457	107.129	117.482	112.296	131.112	109.908	122.809	107.383	128.062	107.449	96.5222	129.103	130.744	121.867	118.627	128.937	106.353	133.848	107.725	99.0473	106.184	127.706	100.588	102.934	125.561	115.035	105.344	105.128	116.244	143.853	113.029	104.667	125.777	136.151	110.373	125.1	138.54	118.209
		90	105.599	134.04	124.48	103.576	114.43	109.841	129.874	113.643	129.845	104.437	139.444	110.388	94.076	129.568	123.273	120.168	118.342	132.07	104.844	128.117	108.509	95.7465	101.744	129.868	96.6331	98.8544	128.611	116.258	102.796	102.786	116.381	147.137	120.472	100.653	125.946	130.27	116.245	117.046	139.777	119.465
		120	100.599	137.357	129.036	127.22	112.536	109.958	132.234	110.624	131.928	100.587	158.157	121.889	92.62	129.299	117.892	118.239	116.943	131.499	105.34	124.205	108.527	92.3177	98.1656	125.487	94.6265	95.1731	128.177	127.153	99.1279	94.4957	112.025	148.846	135.47	89.8424	130.375	120.247	116.259	124.939	134.38	125.545
		150	99.1118	141.618	132.227	128.49	117.585	113.612	136.774	112.879	135.406	100.19	180.177	138.877	91.9292	130.085	116.82	117.621	111.917	127.977	105.085	114.757	106.51	90.3733	96.4696	121.516	96.171	92.4766	123.297	134.603	100.271	86.4359	111.905	148.173	147.917	79.958	131.674	115.286	111.342	125.872	126.386	117.012
		180	98.3684	141.484	136.246	127.153	112.064	114.368	146.425	106.991	138.653	98.4723	197.248	150.477	90.2361	135.984	116.897	124.693	119.603	116.686	106.882	104.462	109.796	88.6198	96.7522	120.134	94.5049	93.4916	123.335	132.934	103.036	83.5983	108.23	149.934	146.536	81.5245	128.395	105.756	111.729	123.81	130.466	115.457
		210	95.5526	136.959	140.102	123.448	97.5413	113.987	152.509	103.815	140.249	98.2712	171.26	126.237	88.1773	151.758	106.767	123.509	119.987	103.159	105.297	101.305	110.045	87.526	97.8829	120.028	92.3888	96.6376	123.475	134.421	106.882	78.0769	100.482	156.372	130.046	77.7222	126.292	92.0891	109.481	118.289	119.579	112.367
		240	91.5395	136.856	149.497	128.058	105.853	116.398	158.409	104.189	143.351	98.3632	148.447	108.829	92.8435	141.202	99.2224	121.356	122.892	92.0125	105.594	82.2344	110.775	88.8802	100.462	117.475	87.0379	96.1932	128.423	141.622	116.046	77.2479	97.7904	161.49	124.909	81.7083	124.077	83.0755	102.393	124.639	131.06	116.165
	c
		Time (min)	WT-1	WT-2	WT-3	WT-4	WT-5	WT-6	WT-7	WT-8	WT-9	WT-10	WT-11	KO-1	KO-2	KO-3	KO-4	KO-5	KO-6	KO-7	KO-8
		-10	101.745	94.3379	97.0502	102.745	100.653	100.779	104.802	94.3027	101.619	99.9909	99.0232	100.314	100.57	100.427	99.2519	94.3192	100.436	98.1348	102.141
		-9	97.662	99.2513	96.792	103.907	99.1649	98.5147	101.534	101.105	102.632	95.9493	98.9428	99.7863	98.5747	97.8002	94.2643	102.042	104.085	99.8195	94.6986
		-8	99.7921	102.199	102.471	97.1663	99.1649	97.4338	96.9823	100.638	97.9757	94.6127	98.9428	101.238	97.9761	99.4997	100.998	94.6479	100.327	97.1871	102.09
		-7	104.798	105.147	100.922	100.653	97.2518	96.5074	99.4331	98.9243	98.1781	99.8636	98.9428	99.5223	94.9829	101.508	102.494	96.6197	98.366	100.557	99.3181
		-6	101.922	105.639	98.0826	95.7715	96.9329	98.3603	93.8313	99.3917	98.7854	101.009	100.873	100.71	98.1756	101.199	98.3791	98.0986	96.8954	102.768	97.7783
		-5	99.7921	101.217	103.761	98.3285	99.0055	101.14	101.184	97.0549	99.3927	101.773	100.994	100.974	100.77	103.208	94.2643	104.014	100.49	101.925	97.4703
		-4	97.449	92.8638	99.3731	103.21	102.035	105.463	109.937	96.1202	101.012	102.823	103.769	99.9183	102.366	101.199	114.464	99.5775	102.778	98.5559	97.0084
		-3	98.3011	103.673	104.277	98.0961	102.194	102.221	96.2821	101.728	100.607	102.346	100.511	101.238	101.169	98.7272	93.1421	103.521	100	98.7665	101.474
		-2	99.4726	94.8292	97.8245	96.9338	105.383	100.368	95.2317	105.779	99.5951	101.009	99.9081	98.0704	102.765	100.118	101.746	102.042	97.2222	105.084	105.631
		-1	98.1945	103.673	100.922	101.815	97.8895	98.8235	98.3828	107.804	99.3927	100.627	98.5808	98.0704	102.366	96.1007	101.372	107.958	99.183	98.1348	101.32
		1	97.307	124.255	94.8705	131.802	136.666	114.745	111.337	188.848	193.252	131.369	133.72	126.845	168.127	121.576	132.544	121.322	151.253	173.725	168.456
		11	95.603	129.332	93.3219	144.794	151.688	125.177	118.067	230.564	209.919	148.607	143.99	144.664	191.473	134.349	140.856	128.607	165.487	202.599	197.199
		21	92.1476	125.729	95.3581	148.41	159.022	122.517	127.559	239.946	224.651	158.017	152.557	145.793	198.546	138.486	147.174	139.836	169.808	217.855	206.763
		31	90.4199	127.476	98.1973	153.446	163.751	116.015	131.566	248.981	235.673	161.379	162.304	147.524	203.49	149.49	159.809	147.887	170.933	222.488	205.993
		60	95.0774	136.234	112.852	160.36	162.174	105.588	141.669	234.516	226.079	159.373	162.858	145.172	196.711	163.253	157.928	166.283	167.679	212.583	198.832
		90	102.451	126.897	125.141	166.027	153.653	97.7993	149.5	220.63	238.266	151.298	163.65	138.781	182.802	176.061	155	179.387	160.038	195.757	179.347
		120	113.52	123.786	113.027	163.625	149.518	96.9397	148.018	203.467	238.266	146.301	167.414	133.119	186.999	168.006	154.651	199.352	161.449	187.253	161.983
		150	121.128	127.242	132.515	166.67	143.943	110.682	136.615	200.757	219.062	143.905	170.507	129.423	184.665	171.153	158.304	219.596	166.024	176.06	150.07
		180	121.763	125.866	142.289	177.906	139.633	119.309	131.002	199.448	214.987	135.312	180.595	131.13	191.023	192.387	161.284	239.775	178.235	168.391	145.805
		210	119.96	128.535	143.932	188.692	137.38	119.927	131.014	203.499	216.019	125.52	184.319	116.813	198.639	207.652	166.933	232.709	187.898	154.152	141.309
		240	115.476	129.747	146.642	190.373	135.935	106.06	136.195	213.178	195.047	118.936	188.671	112.933	215.008	213.162	167.855	259.92	208.916	146.721	145.394
	d
		Time (min)	WT-1	WT-2	WT-3	WT-4	WT-5	WT-6	KO-1	KO-2	KO-3	KO-4	KO-5	KO-6	KO-7
		-10	100.546	113.243	99.8001	89.2576	101.888	93.3333	97.238	88.5542	106.886	85.1013	96.0483	103.397	89.3349
		-9	97.3636	93.1997	100.733	88.952	99.1345	103.895	106.621	94.8795	96.1976	114.511	104.885	99.2614	92.4805
		-8	105.636	97.7094	103.531	107.293	104.917	86.9474	87.8554	94.0888	95.5689	123.272	107.19	103.914	93.1097
		-7	99.2727	93.1997	97.9347	93.5371	104.091	91.3684	94.6791	98.0422	99.9701	93.236	94.5115	100.812	93.7388
		-6	105.636	92.4481	103.531	101.79	91.6994	95.0526	84.4435	92.5075	101.228	95.1132	97.9693	100.812	104.434
		-5	99.9091	105.225	103.531	103.624	115.657	124.526	87.8554	99.6235	95.5689	113.886	103.732	97.7105	103.805
		-4	96.7273	100.716	94.437	100.873	91.6994	112	109.18	105.949	96.8264	105.751	102.58	91.5066	91.8514
		-3	99.9091	99.9642	99.3338	114.629	91.6994	84.7368	102.356	111.483	97.4551	86.9785	94.5115	114.771	107.579
		-2	92.9091	97.7094	100.033	97.2052	104.917	100.947	115.15	100.414	107.515	100.119	108.343	91.5066	137.148
		-1	101.818	99.9642	97.2352	108.21	93.3517	110.526	116.003	120.181	99.3413	89.4815	92.2064	94.6086	91.8514
		1	234.182	230.828	205.196	265.939	242.512	227.439	177.606	180.974	183.034	161.581	205.671	292.27	269.543
		6	274.909	300.978	265.978	345.415	332.284	252.327	231.438	248.268	209.581	207.191	242.554	376.022	303.236
		11	305.879	317.681	304.375	388.413	366.614	271.485	272.001	291.842	216.148	241.259	244.091	397.735	307.29
		16	304.465	327.201	326.449	406.754	393.417	275.743	290.387	315.387	191.697	271.295	246.396	411.521	276.393
		30	283.889	300.477	286.342	354.585	333.386	244.222	235.892	305.811	161.168	259.754	239.352	382.053	204.184
		60	246.478	258.808	236.061	322.985	275.023	227.273	229.433	275.582	139.695	269.33	176.988	337.787	178.801
		90	220.606	203.411	198.668	260.1	193.285	191.456	154.614	225.233	115.542	230.399	169.66	274.675	152.289
		120	206.542	183.092	91.9887	240.079	159.689	157.144	105.085	202.067	102.695	150.909	183.145	240.812	129.389
		150	195.279	170.014	172.878	217.917	135.924	134.228	95.3899	184.488	91.3353	131.573	186.257	211.344	119.68
		180	174.724	154.732	157.069	191.782	114.445	125.263	76.7384	169.65	84.3563	108.004	178.266	183.272	113.682
		210	163.567	160.594	108.941	176.589	99.465	117.232	93.8262	160.452	80.0389	101.329	173.847	175.052	105.398
		240	167.13	158.089	91.8021	156.201	84.5122	102.102	91.5232	138.999	76.979	89.2521	160.631	178.567	96.0246
	e
			WT-1	WT-2	WT-3	WT-4	WT-5	WT-6	WT-7	WT-8	WT-9	WT-10	WT-11	WT-12	WT-13	WT-14	WT-15	WT-16	WT-17	WT-18	WT-19	WT-20	WT-21	WT-22	WT-23	WT-24	WT-25	WT-26	WT-27	WT-28	WT-29	KO-1	KO-2	KO-3	KO-4	KO-5	KO-6	KO-7	KO-8	KO-9	KO-10	KO-11	KO-12	KO-13	KO-14	KO-15	KO-16	KO-17	KO-18
		1	0	0	0	0	0	0	0	0	0	0	0	0	0	0	0	0	0	0	0	0	0	0	0	0	0	0	0	0	0	0	0	0	0	0	0	0	0	0	0	0	0	0	0.03	0	0	0	0
		2	0	0	0	0	0	0	0	0	0	0.47	0	0.14	0	0	0	0	0	0	0	0.1	0	0.13	0.11	0.04	0.21	0	0	0	0	0	0	0	0	0	0	0.21	0	0	0.05	0	0	0	0.06	0	0.14	0	0
		3	0	0.296703	0	0	0.24	0	0.667582	0	0.22	2.82	0.19	1.27	0.1	0.16	0	0.17	0	0.16	0.12	0.52	0.34	0.63	0.22	0.26	0.41	0.28	0	0.44	-0.11	0.31	0.23	0	0.3073	0	0.317896	1.79	0.73	0.13	0.48	0	0	0.37	0.05	0.19	1.49	0	0.11
		4	0.545722	0.694074	0	0.349686	0.58	0	1.35106	0.14	0.6	4.02	0.61	3.18	0.48	0.29	0.16	0.3	0.41	0.42	0.52	1.92	1.06	2.8	0.75	0.74	1.25	0.47	0.26	1.01	0.2	0.8	0.92	0.386774	0.821232	0	0.794741	3.27	1.7	0.2	1.74	0.49	0	1.54	0.09	0.36	3.03	0.18	0.41
		5	1.27158	1.48352	0.259615	0.73646	1.29	0.22	1.72194	0	1.32	4.57	1.35	4.36	1.08	0.5	0.21	0.66	0.34	0.85	1.12	3.21	1.93	4.92	1.37	1.32	2.39	1.14	0.51	2.1	0.32	1.61	1.88	0.768249	1.61597	0.3073	1.31927	3.9	2.03	0.4	2.92	0.72	0	2.95	0.2	0.99	3.92	0.47	0.95
		6	2.4531	2.43721	0.498038	1.19741	1.98	0.45	2.02924	0.65	2.11	4.99	2.21	4.83	1.69	1.02	0.27	1.1	0.49	1.28	1.62	3.65	2.99	6.16	2.14	1.29	3	1.45	0.84	3.34	0.73	2.33	2.63	1.37225	2.52198	0.482143	1.66366	4.49	2.23	0.73	3.86	1.17	0.16	3.88	0.35	1.53	4.23	0.93	1.55
		7	3.46507	3.12598	0.588108	1.57359	2.34	0.8	2.30475	1.02	2.7	5.05	2.91	5.11	2.33	1.54	0.41	1.39	0.87	1.74	2.08	3.97	3.54	7.36	2.86	1.46	3.54	1.96	1.19	3.98	1.09	2.8	3.6	1.88619	3.20016	0.476844	1.80141	4.7	2.34	1.17	3.69	1.35	0.23	4.53	0.52	1.86	4.59	1.22	2.02
		8	4.04788	3.41738	0.73646	1.88089	2.6	1.12	2.26766	1.49	3.17	5.12	3.08	5.29	2.91	2	0.59	1.84	1.19	2.02	2.38	4.23	3.92	8.17	3.33		3.58	2.42	1.59	4.33	1.56	3.17	4.36	2.51668	3.58163	0.715267	1.90208	4.79	2.26	1.61	4.39	1.86	0.31	4.99	0.81	2.11	4.68	1.43	2.55
		9	4.69957	3.83595	0.937794	2.03983	2.63	1.61	2.34713	1.84	3.37	5.02	3.27	5.25	2.94	2.42	0.83	2.03	1.55	2.27	2.6	4.36	4.15	8.24	3.7		3.42	2.9	1.94	4.31	1.97	3.13	4.81	2.80808	4.00019	1.07	2.07162	4.68	2.2	1.93	4.42	2.44	0.39	5.09	1.11	2.37	4.89	1.67	2.89
		10	4.96448	4.25981	0.948391	2.21468				2.02						2.7	0.89	1.92	1.89		2.74		4.26	8.23	3.78		3.55	3.17	2.23		2.5	3.31	4.93	3.14717	4.13795	1.44113	2.07162			2.21		3.3	0.42		1.38			1.8
	f
			WT	103.862	92.499	90.2778	73.1105	77.6515	108.245	83.0297	94.3227	108.894	114.614	101.492	91.7532	96.4684	97.908	87.8666	94.2404	95.6989	92.8981	104.051	102.573	91.0435	101.105	89.9136	83.9374	86.1651	88.3721	91.7571	101.843	93.4253	117.053	94.4145
			KO	106.218	92.7104	112	87.529	96.0784	93.1372	87.5601	92.868	101.71	77.5765	110.994	126.016	95.4679	100.388	99.7659	87.6231	107.777	90.9962	104.139	96.9417	93.0294	96.9567	94.3334	88.5897	96.4484	101.446	100	102.58
[truncated: 12 more columns]

[truncated: 5 more sheets: Figure S4, Figure S5, Figure S6, Sheet12, Sheet13]
